# Supplementary material for: The Transcriptome of Type I Murine Astrocytes under Interferon-Gamma Exposure and Remyelination Stimulus
Source: Molecules. 2017 May 15;22(5):808. doi: 10.3390/molecules22050808 (PMC6153759; doi:10.3390/molecules22050808)
Supplement: Supplementary file 1 [file molecules-22-00808-s001.zip]

Archive with 5 entries (4 files):
- Supplementary_data.xlsx
- __MACOSX/
- __MACOSX/._Supplementary_data.xlsx
- Supplementary_table_S1.docx
- __MACOSX/._Supplementary_table_S1.docx
