# Supplementary material for: The Transcriptome of Type I Murine Astrocytes under Interferon-Gamma Exposure and Remyelination Stimulus
Source: Molecules. 2017 May 15;22(5):808. doi: 10.3390/molecules22050808 (PMC6153759; doi:10.3390/molecules22050808)
Supplement: Supplementary file 1 [file molecules-22-00808-s001.zip › Supplementary_data.xlsx]

## Sheet: INFg_figs
Term	Count	FDR	LOG(FDR)
Immune response	74	7.38855e-43	42.1314
Interferon-inducible GTPase	13	2.4242e-16	15.6154
Defense response	45	3.86589e-16	15.4128
Antigen processing and presentation	23	9.74534e-16	15.0112
Disulfide bond	92	5.56222e-12	11.2548
Response to virus	19	6.18394e-12	11.2087
Cell surface	28	4.18219e-08	7.3786
SM00407:IGc1	16	6.3024e-08	7.20049
Immunoglobulin C1-set	16	6.44753e-08	7.19061
Systemic lupus erythematosus	19	3.10298e-07	6.50822
Glycosylation site:N-linked (GlcNAc...)	103	7.12471e-07	6.14723
Extracellular	75	1.44381e-06	5.84049
Glycoprotein	109	1.46169e-06	5.83515
PIRSF005691:mouse GTP-binding protein IRG-47	7	1.56599e-06	5.80521
Immunoglobulin-like	37	2.1897e-06	5.65961
MHC protein complex	12	3.8935e-06	5.40966
Receptor	81	1.80664e-05	4.74313
Guanyl nucleotide binding	27	2.10622e-05	4.6765
Response to wounding	24	0.000456604	3.34046
Chemotaxis	10	0.00155753	2.80756
Cytokine	15	0.00364047	2.43884

## Sheet: BZT_figs
Term	Count	FDR	LOG(FDR)
Receptor	31	2.02833e-07	6.69286
GPCR, rhodopsin-like superfamily	26	5.80831e-06	5.23595
7TM GPCR, rhodopsin-like	25	6.42025e-06	5.19245
G-protein coupled receptor	21	5.95828e-05	4.22488
Transducer	21	0.00011328	3.94585
Olfactory receptor activity	20	0.000130134	3.88561
Olfactory receptor	20	0.000284429	3.54603

## Sheet: INFg_terms_full
Category	Term	Count	%	PValue	Genes	List Total	Pop Hits	Pop Total	Fold Enrichment	Bonferroni	Benjamini	FDR
GOTERM_BP_FAT	GO:0006955~immune response	74	17.9177	4.50793e-46	IL15, CXCL11, TLR9, CXCL10, CFP, TMEM173, CLEC4E, OASL2, GBP10, IL1B, ERAP1, MX1, MX2, H2-K1, GBP8, CIITA, GBP5, C4B, GBP9, TNFRSF14, SERPING1, NLRP3, C1QB, IL18BP, TNFSF13B, CCR5, GM10499, OAS1B, H2-AA, OAS1A, GBP4, GBP3, OAS1G, GBP2, GPR183, IFIH1, LST1, CCL2, TNF, CXCL9, RSAD2, CCL8, OAS2, CCL5, CD74, SLC11A1, TNFRSF1B, GP49A, TAP2, LOC547349, TAP1, H2-T10, IGH-VJ558, PTPRC, IRGM1, H2-Q5, H2-M…	264	471	13588	8.08653	6.04514e-43	6.04514e-43	7.38855e-43
SP_PIR_KEYWORDS	immune response	30	7.26392	1.14156e-19	GPR183, IFIH1, LST1, CD74, TLR9, CFP, TMEM173, CLEC4E, GP49A, LOC547349, TAP2, TAP1, ERAP1, H2-K1, IRGM1, C4B, SAMHD1, SERPING1, H2-AB1, H2-Q6, H2-Q7, FCGR1, H2-Q8, PSMB8, H2-Q9, PSMB9, DDX58, C1QB, GM10499, H2-EB1, H2-AA, H2-T23, RNF19B, H2-DMA	312	184	17854	9.33006	3.04797e-17	3.04797e-17	1.49834e-16
INTERPRO	IPR007743:Interferon-inducible GTPase	13	3.1477	1.68725e-19	9930111J21RIK2, IRGM1, GM12185, IRGM2, IIGP1B, IFI47, GM5431, BC023105, IGTP, GM12250, LOC630751, GM4841, IIGP1, TGTP1, TGTP2, GM4951	340	14	17763	48.5124	8.30128e-17	8.30128e-17	2.4242e-16
GOTERM_BP_FAT	GO:0006952~defense response	45	10.8959	2.35867e-19	IFIH1, TNF, CCL2, CCR1, CXCL9, CCL8, RSAD2, NLRP1B, CCL5, CXCL11, CD74, TLR9, CXCL10, TAPBP, CFP, SLC11A1, NLRC4, TNFRSF1B, TMEM173, HAMP, TAP1, CLEC2D, IL1B, MX1, MX2, H2-K1, CIITA, PTPRC, IRGM1, H2-M3, C4B, HCK, SAMHD1, IFI47, SERPING1, H2-Q6, NLRP3, FCGR1, H2-Q7, H2-Q8, H2-Q9, DDX58, C1QB, CCL12, CCR5, CXCL13, IRF8, H2-AA	264	448	13588	5.16995	3.16298e-16	1.58149e-16	3.86589e-16
GOTERM_BP_FAT	GO:0019882~antigen processing and presentation	23	5.56901	5.94586e-19	UNC93B1, IFI30, CD74, TAPBP, SLC11A1, LOC547349, TAP2, H2-T10, H2-K1, H2-Q5, H2-M3, H2-AB1, H2-Q6, H2-Q7, FCGR1, H2-Q8, PSMB8, PSMB9, H2-Q9, PSME1, GM10499, H2-EB1, H2-T22, H2-AA, H2-T23, H2-T24, H2-DMA, TAPBPL	264	87	13588	13.6069	7.9734e-16	2.6578e-16	9.74534e-16
GOTERM_BP_FAT	GO:0048002~antigen processing and presentation of peptide antigen	17	4.11622	7.0361e-19	H2-K1, H2-M3, UNC93B1, IFI30, H2-AB1, H2-Q6, FCGR1, H2-Q7, H2-Q8, CD74, TAPBP, H2-Q9, SLC11A1, LOC547349, GM10499, TAP2, H2-EB1, H2-AA, H2-T23, TAPBPL, H2-DMA	264	35	13588	24.9996	9.43542e-16	2.35885e-16	1.15323e-15
UP_SEQ_FEATURE	disulfide bond	92	22.276	3.6581e-15	LY9, IL15, CXCL11, MMP3, DNASE1L3, OLFR1019, TAPBP, CXCL10, CFP, CD48, TNFRSF11B, CD93, CLEC4E, HAMP, AOAH, ADAM8, H2-K1, KLK1B21, LAIR1, C4B, BST1, GPR18, TIMD4, SERPING1, NTSR2, MMP12, C1QB, SIGLEC1, CD86, CD36, IL18BP, TNFSF13B, CLEC12A, CCR5, H2-AA, CTSC, SEMA4A, XDH, ITGAL, GPR183, SIGLECE, CCL2, TNF, TNFRSF26, CCR1, FPR1, KLRK1, CXCL9, GPR65, CCL8, FPR2, DCN, CD72, CCL5, CD74, LY6A, VCAM1, …	270	2379	16021	2.29466	2.68918e-12	2.68918e-12	5.56222e-12
GOTERM_BP_FAT	GO:0009615~response to virus	19	4.60048	3.74456e-15	PTPRC, IFIH1, ZC3HAV1, SAMHD1, RSAD2, NLRP3, H2-Q6, H2-Q7, H2-Q8, TLR9, H2-Q9, DDX58, KLRA9, ISG15, IRF7, IFI27L2A, OAS1B, TGTP1, TGTP2, OAS1A, MX1, EIF2AK2, MX2	264	76	13588	12.8674	5.06195e-12	1.01241e-12	6.18394e-12
SP_PIR_KEYWORDS	disulfide bond	95	23.0024	3.87789e-14	IL15, MMP3, CXCL11, DNASE1L3, CXCL10, TAPBP, SLC7A7, CD48, CFP, CLEC4E, ADAM8, BST1, C4B, TIMD4, SERPING1, NTSR2, C1QB, CD36, CCR5, CLEC12A, XDH, ITGAL, CCL2, KLRK1, CCL8, CCL5, CD72, CD74, LGALS3BP, GP49A, CD69, FGL2, ENTPD1, SLAMF9, SLAMF8, SLAMF7, H2-Q6, FCGR1, H2-Q7, H2-Q8, H2-Q9, GPR34, EMR1, CXCL13, CXCL16, H2-EB1, CD274, H2-T23, LY9, OLFR1019, TNFRSF11B, CD93, HAMP, AOAH, KLK1B21, H2-K1, L…	312	2469	17854	2.20183	1.03454e-11	5.17275e-12	5.08593e-11
GOTERM_BP_FAT	GO:0019884~antigen processing and presentation of exogenous antigen	13	3.1477	4.96995e-14	H2-K1, H2-M3, PSME1, TAP2, H2-EB1, UNC93B1, IFI30, H2-AA, H2-AB1, H2-DMA, FCGR1, CD74, TAPBP	264	28	13588	23.8966	6.66986e-11	1.11164e-11	8.15237e-11
GOTERM_BP_FAT	GO:0002478~antigen processing and presentation of exogenous peptide antigen	12	2.90557	1.27707e-13	H2-K1, H2-M3, TAP2, H2-EB1, UNC93B1, H2-AA, IFI30, H2-AB1, H2-DMA, FCGR1, CD74, TAPBP	264	23	13588	26.8538	1.71213e-10	2.4459e-11	2.09266e-10
INTERPRO	IPR003006:Immunoglobulin/major histocompatibility complex, conserved site	18	4.35835	4.46609e-12	H2-K1, SIGLECE, H2-Q5, H2-M3, H2-AB1, H2-Q6, H2-Q7, H2-Q8, TAPBP, H2-Q9, SIGLEC1, CD86, LOC547349, GM10499, H2-EB1, H2-T22, H2-AA, H2-T23, H2-T10, H2-T24, TAPBPL, H2-DMA, IGH-VJ558	340	98	17763	9.59586	2.19732e-09	1.09866e-09	6.41678e-09
GOTERM_CC_FAT	GO:0009897~external side of plasma membrane	24	5.81114	9.94715e-12	ITGAL, TNF, KLRK1, CD74, LY6A, CD48, CD69, CLEC2D, IL2RG, H2-K1, PTPRC, H2-Q5, H2-M3, TNFRSF14, H2-AB1, H2-Q6, H2-Q7, FCGR1, ABCG1, H2-Q8, H2-Q9, LY6C2, CD86, CCR5, EMR1, CD274, H2-AA	242	206	12504	6.01974	1.47218e-09	1.47218e-09	1.1851e-08
GOTERM_CC_FAT	GO:0009986~cell surface	28	6.77966	3.51033e-11	ITGAL, TNF, KLRK1, CD74, LY6A, CD48, SLC11A1, CD93, CD69, CLEC2D, IL2RG, H2-K1, PTPRC, H2-Q5, H2-M3, H2-AB1, TNFRSF14, H2-Q6, H2-Q7, FCGR1, H2-Q8, ABCG1, LY6C2, H2-Q9, CD86, CD36, CLEC12A, EMR1, CCR5, CD274, H2-AA	242	305	12504	4.74342	5.1953e-09	2.59765e-09	4.18219e-08
SMART	SM00407:IGc1	16	3.87409	5.55974e-11	H2-K1, H2-Q5, H2-M3, H2-AB1, H2-Q6, H2-Q7, H2-Q8, H2-Q9, TAPBP, LOC100038947, LOC547349, GM10499, H2-EB1, H2-T22, H2-AA, H2-T23, H2-T10, H2-T24, TAPBPL, H2-DMA, IGH-VJ558	181	83	9131	9.72482	6.22691e-09	6.22691e-09	6.3024e-08
INTERPRO	IPR003597:Immunoglobulin C1-set	16	3.87409	4.48749e-11	H2-K1, H2-Q5, H2-M3, H2-AB1, H2-Q6, H2-Q7, H2-Q8, H2-Q9, TAPBP, LOC100038947, LOC547349, GM10499, H2-EB1, H2-T22, H2-AA, H2-T23, H2-T10, H2-T24, TAPBPL, H2-DMA, IGH-VJ558	340	83	17763	10.0712	2.20785e-08	7.3595e-09	6.44753e-08
KEGG_PATHWAY	mmu05322:Systemic lupus erythematosus	19	4.60048	2.84627e-10	HIST1H4M, HIST4H4, HIST1H4K, TNF, HIST1H2AA, HIST2H3C2, HIST2H3C1, HIST1H4A, HIST1H4B, H2AFZ, HIST1H4F, HIST1H4C, HIST3H2A, HIST1H4D, HIST1H4I, HIST1H4J, IGH-VJ558, HIST1H4H, HIST2H3B, C4B, FCGR4, H2-AB1, FCGR1, TRIM21, HIST2H4, C1QB, CD86, H2-EB1, GM6132, HIST1H2AI, HIST1H3B, H2-AA, HIST1H3C, HIST1H3D, HIST1H3E, H2-DMA, HIST1H3F	161	103	5738	6.57432	2.59011e-08	2.59011e-08	3.10298e-07
KEGG_PATHWAY	mmu04612:Antigen processing and presentation	18	4.35835	3.08341e-10	H2-K1, CIITA, H2-M3, IFI30, H2-AB1, H2-Q6, H2-Q7, CD74, H2-Q8, TAPBP, H2-Q9, PSME1, LOC547349, GM10499, TAP2, TAP1, H2-EB1, H2-AA, H2-T22, H2-T23, H2-T10, H2-T24, H2-DMA	161	91	5738	7.04962	2.8059e-08	1.40295e-08	3.3615e-07
KEGG_PATHWAY	mmu05332:Graft-versus-host disease	15	3.63196	3.41128e-10	H2-K1, TNF, H2-M3, H2-AB1, H2-Q6, H2-Q7, H2-Q8, H2-Q9, CD86, KLRA9, LOC547349, GM10499, H2-EB1, IL1B, H2-AA, H2-T22, H2-T23, H2-T10, H2-T24, H2-DMA	161	58	5738	9.21718	3.10426e-08	1.03475e-08	3.71894e-07
UP_SEQ_FEATURE	glycosylation site:N-linked (GlcNAc...)	103	24.9395	4.69462e-10	VMN2R26, CD52, IL15, MMP3, DSE, TLR9, TAPBP, SLC7A7, CFP, CD48, CLEC4E, ERAP1, ADAM8, MUC15, BST2, C4B, BST1, TIMD4, SERPING1, CD36, CLEC12A, XDH, ITGAL, AB124611, CCL2, KLRK1, UNC93B1, CD72, CD74, SLC11A1, LGALS3BP, CD69, GP49A, FGL2, ENTPD1, SPP1, SLAMF9, SLAMF8, SLAMF7, H2-Q6, H2-Q7, FCGR1, H2-Q8, H2-Q9, TNFSF10, GPR34, EMR1, H2-EB1, CD274, H2-T23, MPEG1, SERPINA3F, LY9, OLFR1019, G630090E17RI…	270	3444	16021	1.7746	3.44585e-07	1.72292e-07	7.12471e-07
GOTERM_BP_FAT	GO:0006954~inflammatory response	23	5.56901	4.41477e-10	CIITA, CCL2, TNF, C4B, CCR1, CXCL9, CCL8, SERPING1, NLRP3, CXCL11, CCL5, FCGR1, TLR9, CXCL10, CFP, C1QB, CCL12, SLC11A1, NLRC4, TNFRSF1B, CCR5, CXCL13, IL1B	264	225	13588	5.26135	5.9202e-07	7.40026e-08	7.23586e-07
GOTERM_BP_FAT	GO:0048584~positive regulation of response to stimulus	21	5.08475	5.26418e-10	H2-K1, PTPRC, TNF, H2-M3, C4B, UNC93B1, KLRK1, SERPING1, IL15, H2-Q6, FCGR1, H2-Q7, H2-Q8, H2-Q9, CFP, C1QB, SLC11A1, TNFSF13B, TAP2, TGM2, IL1B, H2-AA, FABP4, H2-DMA	264	186	13588	5.81109	7.05926e-07	7.84363e-08	8.62805e-07
UP_SEQ_FEATURE	topological domain:Extracellular	75	18.1598	9.51355e-10	MPEG1, VMN2R26, LY9, OLFR1019, G630090E17RIK, TLR9, TMEM140, TMEM173, CD93, CLEC4E, ADAM8, MUC15, H2-K1, LAIR1, MS4A6C, BST2, GPR18, TIMD4, NTSR2, TRPM2, SLC7A11, LRRC25, SIGLEC1, CD86, CD36, TNFSF13B, CCR5, CLEC12A, H2-AA, SEMA4A, GPR183, ITGAL, SIGLECE, AB124611, TNF, TNFRSF26, CCR1, FPR1, KLRK1, GPR65, FPR2, CD72, CD74, VCAM1, SLC11A1, TNFRSF1B, KLRA9, CD69, GP49A, IL10RA, CLEC9A, CLEC2D, IL2R…	270	2174	16021	2.04705	6.98294e-07	2.32765e-07	1.44381e-06
SP_PIR_KEYWORDS	glycoprotein	109	26.3923	1.11364e-09	VMN2R26, CD52, IL15, MMP3, DSE, SLC7A7, TLR9, TAPBP, CFP, CD48, CLEC4E, ERAP1, ADAM8, MUC15, BST2, C4B, BST1, TIMD4, SERPING1, C1QB, CD36, CLEC12A, CCR5, XDH, ITGAL, AB124611, CCL2, KLRK1, UNC93B1, CD72, CD74, SLC11A1, LGALS3BP, CD69, GP49A, FGL2, ENTPD1, SPP1, SLAMF9, SLAMF8, SLAMF7, H2-Q6, H2-Q7, FCGR1, H2-Q8, H2-Q9, TNFSF10, GPR34, EMR1, CXCL16, H2-EB1, CD274, H2-T23, H2-T24, MPEG1, SERPINA3F,…	312	3600	17854	1.73263	2.97341e-07	9.91137e-08	1.46169e-06
PIR_SUPERFAMILY	PIRSF005691:mouse GTP-binding protein IRG-47	7	1.69492	1.32231e-09	BC023105, IRGM1, GM12250, IIGP1B, IRGM2, IIGP1, TGTP1, TGTP2, GM4951	199	7	8136	40.8844	1.8909e-07	1.8909e-07	1.56599e-06
INTERPRO	IPR007110:Immunoglobulin-like	37	8.95884	1.52404e-09	SIGLECE, LY9, TAPBP, CD48, VCAM1, TRAV9-2, A430107P09RIK, LOC100038947, GP49A, LOC547349, IGH-VS107, H2-T10, IGH-VJ558, H2-K1, LAIR1, H2-Q5, H2-M3, SLAMF9, FCGR4, TIMD4, H2-AB1, SLAMF8, SLAMF7, PSG21, H2-Q6, FCGR1, H2-Q7, FCRLS, H2-Q8, H2-Q9, SIGLEC1, CD86, IL18BP, GM10499, CD274, H2-EB1, H2-AA, H2-T22, H2-T23, H2-T24, H2-DMA, TAPBPL	340	604	17763	3.20038	7.49828e-07	1.87457e-07	2.1897e-06
GOTERM_CC_FAT	GO:0042611~MHC protein complex	12	2.90557	3.26802e-09	H2-K1, H2-Q5, H2-M3, H2-AB1, H2-Q6, H2-Q7, H2-Q8, H2-Q9, GM10499, LOC547349, H2-EB1, H2-AA, H2-T22, H2-T23, H2-T10, H2-T24, H2-DMA	242	52	12504	11.9237	4.83667e-07	1.61222e-07	3.8935e-06
GOTERM_BP_FAT	GO:0002252~immune effector process	17	4.11622	2.62128e-09	PTPRC, C4B, SAMHD1, RSAD2, SERPING1, NLRP3, H2-Q6, H2-Q7, FCGR1, H2-Q8, CD74, H2-Q9, CFP, C1QB, SLC11A1, TNFSF13B, IRF7, H2-AA, H2-DMA, IGH-VJ558	264	126	13588	6.94432	3.51513e-06	3.51513e-07	4.2963e-06
KEGG_PATHWAY	mmu05330:Allograft rejection	14	3.38983	4.02962e-09	H2-K1, TNF, H2-M3, H2-AB1, H2-Q6, H2-Q7, H2-Q8, H2-Q9, CD86, LOC547349, GM10499, H2-EB1, H2-T22, H2-AA, H2-T23, H2-T10, H2-T24, H2-DMA, IGH-VJ558	161	58	5738	8.6027	3.66695e-07	9.16738e-08	4.39306e-06
INTERPRO	IPR004021:HIN-200/IF120x	7	1.69492	3.70099e-09	IFI202B, PYHIN1, AI607873, MNDA, IFI203, IFI205, IFI204	340	9	17763	40.6343	1.82089e-06	3.64178e-07	5.3175e-06
UP_SEQ_FEATURE	domain:Ig-like C1-type	9	2.17918	4.80894e-09	H2-K1, H2-EB1, H2-AA, H2-AB1, H2-T23, H2-Q6, H2-DMA, TAPBPL, H2-Q7, H2-Q8, H2-Q9, TAPBP	270	25	16021	21.3613	3.52976e-06	8.8244e-07	7.29821e-06
UP_SEQ_FEATURE	signal peptide	90	21.7918	5.87275e-09	MPEG1, VMN2R26, CD52, LY9, IL15, MMP3, CXCL11, DNASE1L3, DSE, TLR9, TAPBP, CXCL10, CFP, CD48, TNFRSF11B, CD93, HPSE, HAMP, AOAH, ADAM8, MUC15, H2-K1, KLK1B21, LAIR1, C4B, BST1, TIMD4, TNFRSF14, SERPING1, FCRLS, MMP12, LRRC25, C1QB, SIGLEC1, CD86, IL18BP, GM10499, H2-AA, CTSC, SEMA4A, ITGAL, SIGLECE, AB124611, CCL2, TNFRSF26, FCNA, CXCL9, CCL8, DCN, CCL5, CTLA2A, LY6A, VCAM1, LGALS3BP, TNFRSF1B, A…	270	2963	16021	1.80234	4.31059e-06	8.62119e-07	8.91268e-06
GOTERM_MF_FAT	GO:0005525~GTP binding	27	6.53753	9.29093e-09	9930111J21RIK2, IIGP1B, GM5431, BC023105, GM8995, IGTP, RAC2, LOC630751, GM4841, TGM2, GBP10, IIGP1, MX1, ARL5C, MX2, GM4070, GBP8, GM1966, GM12185, IRGM1, IRGM2, GBP5, GBP9, IFI47, GM12250, TGTP1, RAB39, TGTP2, GBP4, GBP3, GM4951, GBP2	265	354	13288	3.8245	2.99168e-06	2.99168e-06	1.25494e-05
KEGG_PATHWAY	mmu04940:Type I diabetes mellitus	14	3.38983	1.18467e-08	H2-K1, TNF, H2-M3, H2-AB1, H2-Q6, H2-Q7, H2-Q8, H2-Q9, CD86, LOC547349, GM10499, H2-EB1, IL1B, H2-T22, H2-AA, H2-T23, H2-T10, H2-T24, H2-DMA	161	63	5738	7.91994	1.07805e-06	2.1561e-07	1.29152e-05
GOTERM_BP_FAT	GO:0050778~positive regulation of immune response	17	4.11622	8.07627e-09	H2-K1, PTPRC, H2-M3, C4B, UNC93B1, KLRK1, SERPING1, IL15, H2-Q6, FCGR1, H2-Q7, H2-Q8, H2-Q9, CFP, C1QB, SLC11A1, TNFSF13B, TAP2, H2-AA, H2-DMA	264	136	13588	6.43371	1.08302e-05	9.84571e-07	1.32371e-05
SP_PIR_KEYWORDS	receptor	81	19.6126	1.37645e-08	OLFR110, OLFR707, TSPO, OLFR706, VMN1R20, OLFR1318, VMN2R26, OLFR1316, GM7609, OLFR298, OLFR1019, TLR9, OLFR1016, TNFRSF11B, CD93, OLFR191, OLFR1426, CLEC4A1, ERAP1, CLEC4A3, OLFR1151, LAIR1, OLFR593, MS4A6C, OLFR877, GPR18, TNFRSF14, NTSR2, FCRLS, TRPM2, CD86, CD36, CCR5, OLFR98, CLEC12A, OLFR566, OLFR936, OLFR1205, OLFR92, VMN2R61, GPR183, ITGAL, VMN1R143, OLFR331, TNFRSF26, CCR1, FPR1, KLRK1, …	312	2465	17854	1.88039	3.67511e-06	9.1878e-07	1.80664e-05
GOTERM_MF_FAT	GO:0019001~guanyl nucleotide binding	27	6.53753	1.55934e-08	9930111J21RIK2, IIGP1B, GM5431, BC023105, GM8995, IGTP, RAC2, LOC630751, GM4841, TGM2, GBP10, IIGP1, MX1, ARL5C, MX2, GM4070, GBP8, GM1966, GM12185, IRGM1, IRGM2, GBP5, GBP9, IFI47, GM12250, TGTP1, RAB39, TGTP2, GBP4, GBP3, GM4951, GBP2	265	363	13288	3.72967	5.02106e-06	2.51053e-06	2.10622e-05
GOTERM_MF_FAT	GO:0032561~guanyl ribonucleotide binding	27	6.53753	1.55934e-08	9930111J21RIK2, IIGP1B, GM5431, BC023105, GM8995, IGTP, RAC2, LOC630751, GM4841, TGM2, GBP10, IIGP1, MX1, ARL5C, MX2, GM4070, GBP8, GM1966, GM12185, IRGM1, IRGM2, GBP5, GBP9, IFI47, GM12250, TGTP1, RAB39, TGTP2, GBP4, GBP3, GM4951, GBP2	265	363	13288	3.72967	5.02106e-06	2.51053e-06	2.10622e-05
GOTERM_BP_FAT	GO:0045087~innate immune response	15	3.63196	1.79139e-08	CIITA, IRGM1, IFIH1, C4B, SAMHD1, SERPING1, FCGR1, TLR9, DDX58, CFP, C1QB, SLC11A1, TMEM173, MX1, MX2	264	107	13588	7.21538	2.40223e-05	2.00188e-06	2.93611e-05
GOTERM_BP_FAT	GO:0002684~positive regulation of immune system process	20	4.84262	1.86126e-08	H2-K1, PTPRC, ITGAL, H2-M3, C4B, UNC93B1, KLRK1, SERPING1, IL15, H2-Q6, FCGR1, H2-Q7, CD74, H2-Q8, H2-Q9, CFP, C1QB, SLC11A1, TNFSF13B, TAP2, H2-AA, IL2RG, H2-DMA	264	206	13588	4.99706	2.49592e-05	1.91996e-06	3.05063e-05
UP_SEQ_FEATURE	topological domain:Cytoplasmic	84	20.339	3.32779e-08	MPEG1, VMN2R26, LTC4S, LY9, OLFR1019, G630090E17RIK, TLR9, TMEM140, TAPBP, TMEM173, CD93, CLEC4E, ERAP1, ADAM8, MUC15, H2-K1, LAIR1, MS4A6C, BST2, GPR18, PGAP1, TIMD4, NTSR2, TRPM2, SLC7A11, LRRC25, SIGLEC1, CD86, CD36, TNFSF13B, CCR5, CLEC12A, H2-AA, SEMA4A, GPR183, ITGAL, SIGLECE, AB124611, TNF, RTP4, TNFRSF26, CCR1, FPR1, KLRK1, GPR65, FPR2, CD72, CD74, VCAM1, SLC11A1, TNFRSF1B, KLRA9, CD69, G…	270	2780	16021	1.79292	2.44257e-05	4.07099e-06	5.05037e-05
SP_PIR_KEYWORDS	signal	90	21.7918	7.15571e-08	MPEG1, VMN2R26, CD52, LY9, IL15, MMP3, CXCL11, DNASE1L3, DSE, TLR9, TAPBP, CXCL10, CFP, CD48, TNFRSF11B, CD93, HPSE, HAMP, AOAH, ADAM8, MUC15, H2-K1, KLK1B21, LAIR1, C4B, BST1, TIMD4, TNFRSF14, SERPING1, FCRLS, MMP12, LRRC25, C1QB, SIGLEC1, CD86, IL18BP, GM10499, H2-AA, CTSC, SEMA4A, ITGAL, SIGLECE, AB124611, CCL2, TNFRSF26, FCNA, CXCL9, CCL8, DCN, CCL5, CTLA2A, LY6A, VCAM1, LGALS3BP, TNFRSF1B, A…	312	2970	17854	1.73407	1.91056e-05	3.82114e-06	9.39211e-05
KEGG_PATHWAY	mmu05416:Viral myocarditis	15	3.63196	2.4563e-07	H2-K1, ITGAL, H2-M3, H2-AB1, H2-Q6, H2-Q7, H2-Q8, H2-Q9, CD86, RAC2, LOC547349, GM10499, H2-EB1, H2-T22, H2-AA, H2-T23, H2-T10, H2-T24, H2-DMA, IGH-VJ558	161	94	5738	5.68719	2.23521e-05	3.72538e-06	0.000267784
GOTERM_CC_FAT	GO:0042824~MHC class I peptide loading complex	6	1.45278	3.01918e-07	TAP2, TAP1, H2-AA, H2-DMA, PSMB8, PSMB9	242	9	12504	34.4463	4.46829e-05	1.11709e-05	0.000359703
INTERPRO	IPR013783:Immunoglobulin-like fold	34	8.23245	2.71582e-07	SIGLECE, TAPBP, CD48, VCAM1, TRAV9-2, A430107P09RIK, LOC100038947, GP49A, LOC547349, TGM2, IGH-VS107, H2-T10, IGH-VJ558, CEACAM14, H2-K1, LAIR1, H2-Q5, H2-M3, FCGR4, TIMD4, H2-AB1, PSG21, H2-Q6, FCGR1, H2-Q7, FCRLS, H2-Q8, H2-Q9, SIGLEC1, CD86, GM10499, CD274, H2-EB1, H2-AA, H2-T22, H2-T23, H2-T24, H2-DMA, TAPBPL	340	644	17763	2.75823	0.00013361	2.22695e-05	0.000390202
INTERPRO	IPR003191:Guanylate-binding protein, C-terminal	6	1.45278	2.90896e-07	GBP8, GBP5, GBP9, GBP10, GBP4, GBP3, GBP2	340	9	17763	34.8294	0.00014311	2.04456e-05	0.000417951
GOTERM_BP_FAT	GO:0009611~response to wounding	24	5.81114	2.78586e-07	CIITA, CCL2, TNF, C4B, CCR1, CXCL9, CCL8, SERPING1, NLRP3, CXCL11, CCL5, FCGR1, TLR9, CXCL10, CFP, C1QB, CCL12, SLC11A1, NLRC4, TNFRSF1B, CCR5, CXCL13, IL1B, ENTPD1	264	347	13588	3.55986	0.000373514	2.66842e-05	0.000456604
GOTERM_MF_FAT	GO:0042288~MHC class I protein binding	6	1.45278	3.51911e-07	TAP2, KLRK1, H2-AA, H2-DMA, PSMB8, PSMB9	265	9	13288	33.4289	0.000113309	3.77711e-05	0.000475331
GOTERM_BP_FAT	GO:0002495~antigen processing and presentation of peptide antigen via MHC class II	7	1.69492	3.38015e-07	H2-EB1, UNC93B1, H2-AA, IFI30, H2-AB1, H2-DMA, CD74	264	16	13588	22.518	0.000453176	3.02181e-05	0.000554009
GOTERM_BP_FAT	GO:0019886~antigen processing and presentation of exogenous peptide antigen via MHC class II	7	1.69492	3.38015e-07	H2-EB1, UNC93B1, H2-AA, IFI30, H2-AB1, H2-DMA, CD74	264	16	13588	22.518	0.000453176	3.02181e-05	0.000554009
KEGG_PATHWAY	mmu05320:Autoimmune thyroid disease	13	3.1477	5.28261e-07	H2-K1, H2-M3, H2-AB1, H2-Q6, H2-Q7, H2-Q8, H2-Q9, CD86, LOC547349, GM10499, H2-EB1, H2-T22, H2-AA, H2-T23, H2-T10, H2-T24, H2-DMA, IGH-VJ558	161	72	5738	6.43496	4.80706e-05	6.86737e-06	0.000575904
GOTERM_BP_FAT	GO:0002474~antigen processing and presentation of peptide antigen via MHC class I	7	1.69492	5.13939e-07	H2-K1, LOC547349, GM10499, H2-T23, H2-Q6, TAPBPL, H2-Q7, FCGR1, H2-Q8, H2-Q9, TAPBP	264	17	13588	21.1934	0.000688954	4.30736e-05	0.000842348
GOTERM_MF_FAT	GO:0008009~chemokine activity	9	2.17918	6.37141e-07	CCL12, CCL2, CXCL13, CXCL16, CXCL9, CCL8, CCL5, CXCL11, CXCL10	265	38	13288	11.8761	0.000205138	5.12885e-05	0.000860592
KEGG_PATHWAY	mmu04621:NOD-like receptor signaling pathway	12	2.90557	8.35992e-07	CCL12, NLRC4, TNF, CCL2, NAIP2, NAIP5, IL1B, CCL8, NLRP1B, NLRP3, CCL5, CASP1	161	62	5738	6.89802	7.60724e-05	9.50937e-06	0.000911388
GOTERM_MF_FAT	GO:0042379~chemokine receptor binding	9	2.17918	7.87895e-07	CCL12, CCL2, CXCL13, CXCL16, CXCL9, CCL8, CCL5, CXCL11, CXCL10	265	39	13288	11.5716	0.00025367	5.07392e-05	0.00106422
KEGG_PATHWAY	mmu04514:Cell adhesion molecules (CAMs)	18	4.35835	1.01938e-06	H2-K1, PTPRC, ITGAL, H2-M3, H2-AB1, H2-Q6, H2-Q7, H2-Q8, H2-Q9, VCAM1, SIGLEC1, CD86, GLYCAM1, LOC547349, GM10499, CD274, H2-EB1, H2-AA, H2-T22, H2-T23, H2-T10, H2-T24, H2-DMA	161	154	5738	4.16569	9.27592e-05	1.0307e-05	0.00111131
GOTERM_MF_FAT	GO:0042287~MHC protein binding	7	1.69492	8.82711e-07	TAP2, KLRK1, H2-AA, H2-DMA, CD74, PSMB8, PSMB9	265	18	13288	19.5002	0.000284193	4.7371e-05	0.00119228
SP_PIR_KEYWORDS	inflammatory response	11	2.66344	9.83068e-07	CCL12, CCL2, C4B, CXCL13, CXCL9, IL1B, CCL8, CCL5, CXCL11, TLR9, CXCL10	312	78	17854	8.0701	0.000262445	4.37456e-05	0.0012903
PIR_SUPERFAMILY	PIRSF001990:class I histocompatibility antigen	8	1.93705	1.10777e-06	H2-K1, H2-Q5, H2-M3, LOC547349, GM10499, H2-T22, H2-T10, H2-T23, H2-T24, H2-Q6, H2-Q7, H2-Q8, H2-Q9	199	24	8136	13.6281	0.000158399	7.92026e-05	0.00131191
SP_PIR_KEYWORDS	chemotaxis	10	2.42131	1.18667e-06	CCL12, CCL2, CXCL13, CXCL16, FPR1, CCL8, FPR2, CCL5, CXCL11, CXCL10	312	62	17854	9.22974	0.000316791	4.5262e-05	0.00155753
GOTERM_BP_FAT	GO:0002697~regulation of immune effector process	12	2.90557	9.93638e-07	H2-K1, PTPRC, TNF, H2-M3, KLRK1, SERPING1, IL15, H2-Q6, FCGR1, H2-Q7, H2-Q8, H2-Q9, DDX58, TAP2, CLEC2D	264	88	13588	7.0186	0.00133158	7.83774e-05	0.00162857
GOTERM_BP_FAT	GO:0002504~antigen processing and presentation of peptide or polysaccharide antigen via MHC class II	7	1.69492	1.09058e-06	H2-EB1, UNC93B1, H2-AA, IFI30, H2-AB1, H2-DMA, CD74	264	19	13588	18.9625	0.0014614	8.12448e-05	0.00178746
SP_PIR_KEYWORDS	Lectin	15	3.63196	1.39123e-06	SIGLECE, FCNA, KLRK1, CD72, SIGLEC1, CD93, CLEC12A, KLRA9, CLEC4E, CD69, CLEC9A, CLEC2D, CLEC4A1, CLEC4A3, KLRA2	312	167	17854	5.13991	0.00037139	4.64313e-05	0.00182602
GOTERM_BP_FAT	GO:0042330~taxis	13	3.1477	1.27504e-06	CCL12, CCL2, RAC2, CXCL13, CXCL16, CCR1, FPR1, IL1B, CCL8, FPR2, CCL5, CXCL11, CXCL10	264	109	13588	6.13859	0.00170838	8.99873e-05	0.00208979
GOTERM_BP_FAT	GO:0006935~chemotaxis	13	3.1477	1.27504e-06	CCL12, CCL2, RAC2, CXCL13, CXCL16, CCR1, FPR1, IL1B, CCL8, FPR2, CCL5, CXCL11, CXCL10	264	109	13588	6.13859	0.00170838	8.99873e-05	0.00208979
SP_PIR_KEYWORDS	polymorphism	16	3.87409	1.85335e-06	H2-K1, TNF, CCL2, C4B, TIMD4, LY6I, LY9, CD72, PSMB8, PSMB9, LY6A, CCL12, TNFRSF11B, TNFSF13B, CCR5, PARP14	312	196	17854	4.67138	0.000494723	5.49813e-05	0.00243256
SP_PIR_KEYWORDS	Antiviral defense	9	2.17918	2.57243e-06	DDX58, IFIH1, ISG15, ZC3HAV1, IRF7, RSAD2, MX1, EIF2AK2, MX2	312	51	17854	10.0984	0.000686603	6.86816e-05	0.00337635
SP_PIR_KEYWORDS	cytokine	15	3.63196	2.77367e-06	CCL12, TNFSF10, CCL2, TNF, TNFSF13B, CXCL13, CXCL16, CXCL9, IL1B, CCL8, IL15, CCL5, CXCL11, CXCL10, SPP1	312	177	17854	4.84952	0.000740296	6.73223e-05	0.00364047
UP_SEQ_FEATURE	domain:HIN-200	5	1.21065	2.61457e-06	PYHIN1, MNDA, IFI203, IFI205, IFI204	270	7	16021	42.3836	0.00191726	0.00027412	0.00396789
GOTERM_CC_FAT	GO:0031224~intrinsic to membrane	150	36.3196	3.33638e-06	TSPO, OLFR707, OLFR706, VMN1R20, VMN2R26, CD52, OLFR298, DSE, SLC7A7, TAPBP, TMEM140, TLR9, CD48, CLEC4E, ERAP1, MUC15, OLFR1151, ADAM8, CLCA2, BST2, OLFR877, BST1, TIMD4, NTSR2, CD36, OLFR98, CCR5, CLEC12A, GM10499, OLFR566, TMEM106A, OLFR92, VMN1R143, ITGAL, AB124611, LST1, RTP4, UNC93B1, KLRK1, CD72, CD74, SLC11A1, RAC2, CD69, GP49A, LOC547349, OLFR1239, H2-T10, ENTPD1, ABCB9, H2-Q5, SLAMF9, F…	242	5914	12504	1.31052	0.000493663	9.8752e-05	0.00397486
INTERPRO	IPR015894:Guanylate-binding protein, N-terminal	6	1.45278	2.78974e-06	GBP8, GBP5, GBP9, GBP10, GBP4, GBP3, GBP2	340	13	17763	24.1127	0.00137161	0.000171555	0.00400816
GOTERM_BP_FAT	GO:0002824~positive regulation of adaptive immune response based on somatic recombination of immune receptors built from immunoglobulin superfamily domains	8	1.93705	3.23276e-06	H2-K1, PTPRC, SLC11A1, TNFSF13B, H2-M3, TAP2, H2-Q6, H2-Q7, FCGR1, H2-Q8, H2-Q9	264	34	13588	12.1105	0.00432575	0.000216733	0.0052984
GOTERM_BP_FAT	GO:0002821~positive regulation of adaptive immune response	8	1.93705	3.23276e-06	H2-K1, PTPRC, SLC11A1, TNFSF13B, H2-M3, TAP2, H2-Q6, H2-Q7, FCGR1, H2-Q8, H2-Q9	264	34	13588	12.1105	0.00432575	0.000216733	0.0052984
GOTERM_CC_FAT	GO:0042825~TAP complex	5	1.21065	4.50175e-06	TAP1, H2-AA, H2-DMA, PSMB8, PSMB9	242	7	12504	36.9067	0.000666039	0.000111037	0.00536322
PIR_SUPERFAMILY	PIRSF018550:PIRSF018550	5	1.21065	4.91427e-06	PYHIN1, MNDA, IFI203, IFI205, IFI204	199	6	8136	34.0704	0.000702495	0.00023422	0.00581975
SP_PIR_KEYWORDS	transmembrane	129	31.2349	4.78962e-06	TSPO, VMN2R26, DSE, SLC7A7, TAPBP, TMEM140, TLR9, CLEC4E, ERAP1, MUC15, OLFR1151, ADAM8, BST2, OLFR877, TIMD4, NTSR2, CD36, OLFR98, CLEC12A, CCR5, GM10499, OLFR566, TMEM106A, OLFR92, ITGAL, VMN1R143, AB124611, LST1, RTP4, UNC93B1, KLRK1, CD72, CD74, SLC11A1, CD69, GP49A, LOC547349, OLFR1239, H2-T10, ENTPD1, ABCB9, H2-Q5, SLAMF9, FCGR4, SLAMF8, SLAMF7, H2-Q6, FCGR1, H2-Q7, H2-Q8, ABCG1, H2-Q9, TNF…	312	5237	17854	1.40957	0.00127802	0.000106564	0.00628636
SMART	SM00199:SCY	8	1.93705	6.43034e-06	CCL12, CCL2, CXCL13, CXCL9, CCL8, CCL5, CXCL11, CXCL10	181	37	9131	10.9076	0.000719941	0.000360035	0.00728905
SP_PIR_KEYWORDS	citrullination	6	1.45278	5.79434e-06	HIST2H3B, HIST1H4M, HIST4H4, HIST1H4K, HIST2H3C2, HIST2H3C1, HIST2H4, CXCL10, HIST1H4A, HIST1H4B, GM6132, HIST1H2AI, HIST1H3B, HIST1H4F, HIST1H3C, HIST1H4C, HIST1H3D, HIST3H2A, HIST1H4D, HIST1H3E, HIST1H4I, HIST1H3F, HIST1H4J, HIST1H4H	312	16	17854	21.4591	0.0015459	0.000119	0.007605
INTERPRO	IPR001811:Small chemokine, interleukin-8-like	8	1.93705	5.45306e-06	CCL12, CCL2, CXCL13, CXCL9, CCL8, CCL5, CXCL11, CXCL10	340	37	17763	11.296	0.00267932	0.000298057	0.00783454
SP_PIR_KEYWORDS	innate immunity	10	2.42131	6.02625e-06	DDX58, CFP, C1QB, IFIH1, TMEM173, IRGM1, C4B, SAMHD1, SERPING1, FCGR1	312	75	17854	7.62991	0.00160772	0.000114923	0.00790937
GOTERM_BP_FAT	GO:0002460~adaptive immune response based on somatic recombination of immune receptors built from immunoglobulin superfamily domains	11	2.66344	4.87505e-06	C1QB, SLC11A1, IL18BP, C4B, IRF7, H2-AA, SERPING1, H2-DMA, FCGR1, CD74, IGH-VJ558	264	84	13588	6.74008	0.00651613	0.000311259	0.00798996
GOTERM_BP_FAT	GO:0002250~adaptive immune response	11	2.66344	4.87505e-06	C1QB, SLC11A1, IL18BP, C4B, IRF7, H2-AA, SERPING1, H2-DMA, FCGR1, CD74, IGH-VJ558	264	84	13588	6.74008	0.00651613	0.000311259	0.00798996
UP_SEQ_FEATURE	region of interest:Connecting peptide	7	1.69492	5.85264e-06	H2-K1, H2-EB1, H2-AA, H2-AB1, H2-T23, H2-Q6, H2-DMA, H2-Q7, H2-Q8, H2-Q9	270	28	16021	14.8343	0.00428663	0.000536837	0.00888179
GOTERM_MF_FAT	GO:0003924~GTPase activity	13	3.1477	9.0541e-06	GBP8, IIGP1B, GBP5, IRGM2, GBP9, IGTP, RAC2, GBP10, IIGP1, TGTP1, TGTP2, MX1, GBP4, GBP3, MX2, GBP2	265	128	13288	5.09269	0.00291119	0.000416404	0.0122288
INTERPRO	IPR006117:2-5-oligoadenylate synthetase, conserved site	5	1.21065	8.58763e-06	OASL2, OAS1B, OAS1A, OAS2, OAS1G	340	8	17763	32.6526	0.00421622	0.000422424	0.0123378
KEGG_PATHWAY	mmu04060:Cytokine-cytokine receptor interaction	21	5.08475	1.1908e-05	CCL2, TNF, CCR1, CXCL9, CCL8, TNFRSF14, IL15, CXCL11, CCL5, CXCL10, CCL12, TNFRSF1B, TNFRSF11B, TNFSF10, TNFSF13B, CCR5, CXCL13, CXCL16, IL10RA, IL1B, IL2RG	161	244	5738	3.06736	0.00108304	0.000108357	0.0129812
INTERPRO	IPR004020:Pyrin	7	1.69492	9.75229e-06	PYHIN1, AI607873, MNDA, NLRP3, IFI203, IFI205, IFI204	340	27	17763	13.5448	0.00478666	0.0004361	0.0140109
INTERPRO	IPR001039:MHC class I, alpha chain, alpha1 and alpha2	8	1.93705	1.11526e-05	H2-K1, H2-Q5, H2-M3, LOC547349, GM10499, H2-T22, H2-T10, H2-T23, H2-T24, H2-Q6, H2-Q7, H2-Q8, H2-Q9	340	41	17763	10.194	0.00547211	0.000457157	0.0160227
GOTERM_CC_FAT	GO:0042612~MHC class I protein complex	8	1.93705	1.37437e-05	H2-K1, H2-Q5, H2-M3, LOC547349, GM10499, H2-T22, H2-T10, H2-T23, H2-T24, H2-Q6, H2-Q7, H2-Q8, H2-Q9	242	42	12504	9.84179	0.00203201	0.000290541	0.0163729
UP_SEQ_FEATURE	sequence variant	20	4.84262	1.22081e-05	H2-K1, TNF, CCL2, NOTO, TIMD4, LY9, LY6I, CD72, PSMB8, PSMB9, SLC7A7, LY6A, CCL12, SLC11A1, TNFRSF11B, TNFSF13B, KLRA9, CCR5, PARP14, IGH-VJ558	270	362	16021	3.27829	0.00892074	0.000995146	0.0185258
GOTERM_BP_FAT	GO:0009617~response to bacterium	14	3.38983	1.1335e-05	H2-K1, TNF, H2-M3, HCK, STAT1, FCGR1, SLC11A1, NLRC4, CCR5, HAMP, TAP2, IRF8, IL1B, IRG1	264	157	13588	4.58965	0.0150854	0.000690685	0.0185766
KEGG_PATHWAY	mmu04623:Cytosolic DNA-sensing pathway	10	2.42131	1.72321e-05	DDX58, IFI202B, IKBKE, TMEM173, IRF7, IL1B, CCL5, CASP1, ZBP1, CXCL10	161	55	5738	6.47995	0.0015669	0.000142547	0.0187846
GOTERM_MF_FAT	GO:0005125~cytokine activity	15	3.63196	1.43178e-05	CCL12, TNFSF10, CCL2, TNF, TNFSF13B, CXCL13, CXCL16, CXCL9, IL1B, CCL8, IL15, CCL5, CXCL11, CXCL10, SPP1	265	180	13288	4.17862	0.00459976	0.00057613	0.0193376
GOTERM_MF_FAT	GO:0005529~sugar binding	15	3.63196	1.52677e-05	SIGLECE, FCNA, KLRK1, CD72, SIGLEC1, CD93, CLEC12A, KLRA9, CLEC4E, CD69, CLEC9A, CLEC2D, CLEC4A1, CLEC4A3, KLRA2	265	181	13288	4.15553	0.00490418	0.000546101	0.0206204
SMART	SM00034:CLECT	12	2.90557	1.97522e-05	CLEC4E, CD93, KLRA9, CLEC12A, CD69, CLEC9A, KLRK1, CLEC2D, CLEC4A1, CLEC4A3, CD72, KLRA2	181	118	9131	5.13026	0.00220982	0.000737151	0.0223884
INTERPRO	IPR001304:C-type lectin	12	2.90557	1.61469e-05	CLEC4E, CD93, KLRA9, CLEC12A, CD69, CLEC9A, KLRK1, CLEC2D, CLEC4A1, CLEC4A3, CD72, KLRA2	340	118	17763	5.31296	0.00791287	0.000610917	0.023197
GOTERM_MF_FAT	GO:0042277~peptide binding	14	3.38983	1.8272e-05	H2-K1, H2-M3, CCR1, FPR1, H2-AB1, FPR2, H2-Q6, NTSR2, H2-Q7, H2-Q8, PSMB8, PSMB9, H2-Q9, CCR5, TAP2, H2-AA, H2-DMA	265	160	13288	4.38755	0.00586635	0.00058819	0.0246774
GOTERM_BP_FAT	GO:0002449~lymphocyte mediated immunity	10	2.42131	1.52712e-05	C1QB, SLC11A1, C4B, IRF7, H2-AA, SERPING1, H2-DMA, FCGR1, CD74, IGH-VJ558	264	76	13588	6.77233	0.0202706	0.000889987	0.0250267
PIR_SUPERFAMILY	PIRSF005552:guanine nucleotide-binding protein 1	5	1.21065	2.20678e-05	GBP8, GBP5, GBP9, GBP10, GBP3, GBP2	199	8	8136	25.5528	0.00315075	0.00078862	0.0261314
GOTERM_BP_FAT	GO:0001916~positive regulation of T cell mediated cytotoxicity	5	1.21065	1.6013e-05	H2-K1, PTPRC, H2-M3, TAP2, H2-Q6, H2-Q7, H2-Q8, H2-Q9	264	9	13588	28.5943	0.0212447	0.000894335	0.0262423
UP_SEQ_FEATURE	domain:C-type lectin	10	2.42131	2e-05	CLEC4E, CD93, KLRA9, CLEC12A, CD69, CLEC9A, KLRK1, CLEC2D, CD72, KLRA2	270	90	16021	6.593	0.0145729	0.00146694	0.0303484
UP_SEQ_FEATURE	domain:DAPIN	6	1.45278	2.09911e-05	PYHIN1, MNDA, NLRP3, IFI203, IFI205, IFI204	270	21	16021	16.9534	0.0152895	0.00139971	0.0318521
SP_PIR_KEYWORDS	membrane	131	31.7191	2.47265e-05	CYP2D9, TSPO, CYP2C69, VMN2R26, CD52, DSE, SLC7A7, TAPBP, TMEM140, TLR9, CD48, CLEC4E, ERAP1, MUC15, ADAM8, GBP5, BST2, BST1, TIMD4, NAV3, NTSR2, CD36, CLEC12A, CCR5, GM10499, TMEM106A, CYP2D26, GBP2, VMN1R143, ITGAL, AB124611, LST1, RTP4, IIGP1B, UNC93B1, KLRK1, CD72, CD74, SLC11A1, RAC2, CD69, GP49A, LOC547349, IIGP1, ENTPD1, ABCB9, SLAMF9, SLAMF8, SLAMF7, H2-Q6, FCGR1, H2-Q7, H2-Q8, ABCG1, H2-…	312	5507	17854	1.36125	0.00658032	0.000440041	0.0324496
GOTERM_BP_FAT	GO:0031341~regulation of cell killing	7	1.69492	1.99568e-05	H2-K1, PTPRC, H2-M3, TAP2, KLRK1, CLEC2D, H2-Q6, H2-Q7, H2-Q8, H2-Q9	264	30	13588	12.0096	0.0264074	0.00106992	0.0327044
GOTERM_BP_FAT	GO:0001910~regulation of leukocyte mediated cytotoxicity	7	1.69492	1.99568e-05	H2-K1, PTPRC, H2-M3, TAP2, KLRK1, CLEC2D, H2-Q6, H2-Q7, H2-Q8, H2-Q9	264	30	13588	12.0096	0.0264074	0.00106992	0.0327044
GOTERM_MF_FAT	GO:0017076~purine nucleotide binding	63	15.2542	2.42955e-05	SLFN9, SLFN2, WARS, NLRC4, OASL2, LOC630751, GM4841, GBP10, MLKL, MX1, ARL5C, MX2, GBP8, CIITA, GBP5, GBP9, IFI47, NLRP3, GM12250, GM10705, OAS1B, H2-AA, OAS1A, EIF2AK2, GBP4, GBP3, OAS1G, GBP2, XDH, 9930111J21RIK2, IFIH1, IIGP1B, UBA7, OAS2, GM5431, CMPK2, BC023105, MOV10, GM8995, IGTP, NAIP2, RAC2, PTK2B, HK3, TAP2, TAP1, TGM2, IIGP1, ENTPD1, GM4070, GM1966, ABCB9, GM12185, IRGM1, IRGM2, HCK, U…	265	1871	13288	1.68842	0.00779273	0.000710952	0.0328113
UP_SEQ_FEATURE	domain:PARP catalytic	5	1.21065	2.33751e-05	PARP12, ZC3HAV1, PARP9, PARP14, PARP11	270	11	16021	26.9714	0.0170112	0.00142877	0.035469
UP_SEQ_FEATURE	region of interest:Alpha-1	5	1.21065	2.33751e-05	H2-K1, H2-AA, H2-T23, H2-Q6, H2-DMA, H2-Q7, H2-Q8, H2-Q9	270	11	16021	26.9714	0.0170112	0.00142877	0.035469
UP_SEQ_FEATURE	region of interest:Alpha-2	5	1.21065	2.33751e-05	H2-K1, H2-AA, H2-T23, H2-Q6, H2-DMA, H2-Q7, H2-Q8, H2-Q9	270	11	16021	26.9714	0.0170112	0.00142877	0.035469
INTERPRO	IPR015631:Signalling lymphocyte activation molecule	5	1.21065	2.49932e-05	CD48, SLAMF9, SLAMF8, SLAMF7, LY9	340	10	17763	26.1221	0.0122215	0.000877959	0.0359037
GOTERM_MF_FAT	GO:0032553~ribonucleotide binding	61	14.77	2.68683e-05	SLFN9, SLFN2, WARS, NLRC4, OASL2, LOC630751, GM4841, GBP10, MLKL, MX1, ARL5C, MX2, CIITA, GBP8, GBP5, GBP9, IFI47, NLRP3, GM12250, GM10705, OAS1B, H2-AA, OAS1A, EIF2AK2, GBP4, GBP3, OAS1G, GBP2, 9930111J21RIK2, IFIH1, IIGP1B, UBA7, OAS2, GM5431, CMPK2, BC023105, MOV10, GM8995, IGTP, NAIP2, RAC2, PTK2B, HK3, TAP2, TAP1, TGM2, IIGP1, ENTPD1, GM4070, GM1966, ABCB9, GM12185, IRGM1, IRGM2, HCK, UBE2L6…	265	1796	13288	1.70309	0.00861438	0.000720715	0.0362853
GOTERM_MF_FAT	GO:0032555~purine ribonucleotide binding	61	14.77	2.68683e-05	SLFN9, SLFN2, WARS, NLRC4, OASL2, LOC630751, GM4841, GBP10, MLKL, MX1, ARL5C, MX2, CIITA, GBP8, GBP5, GBP9, IFI47, NLRP3, GM12250, GM10705, OAS1B, H2-AA, OAS1A, EIF2AK2, GBP4, GBP3, OAS1G, GBP2, 9930111J21RIK2, IFIH1, IIGP1B, UBA7, OAS2, GM5431, CMPK2, BC023105, MOV10, GM8995, IGTP, NAIP2, RAC2, PTK2B, HK3, TAP2, TAP1, TGM2, IIGP1, ENTPD1, GM4070, GM1966, ABCB9, GM12185, IRGM1, IRGM2, HCK, UBE2L6…	265	1796	13288	1.70309	0.00861438	0.000720715	0.0362853
SP_PIR_KEYWORDS	transmembrane protein	20	4.84262	2.84115e-05	H2-K1, CYP2D9, PTPRC, FPR1, H2-AB1, CD72, H2-Q6, FCGR1, H2-Q7, H2-Q8, CD74, H2-Q9, VCAM1, TNFRSF1B, TAP2, TAP1, H2-EB1, H2-AA, IL2RG, H2-T23, H2-T24, ADAM8, H2-DMA	312	370	17854	3.09321	0.00755727	0.000474011	0.0372846
INTERPRO	IPR007111:NACHT nucleoside triphosphatase	7	1.69492	2.75474e-05	CIITA, NLRC5, NLRC4, NAIP2, NAIP5, NLRP1B, NLRP3	340	32	17763	11.4284	0.0134621	0.000903158	0.0395721
GOTERM_BP_FAT	GO:0001819~positive regulation of cytokine production	9	2.17918	2.42432e-05	DDX58, SLC11A1, TNF, H2-M3, KLRK1, IL1B, NLRP3, H2-Q6, CASP1, H2-Q7, H2-Q8, H2-Q9	264	62	13588	7.47141	0.0319878	0.00124962	0.0397275
INTERPRO	IPR018378:C-type lectin, conserved site	11	2.66344	2.99319e-05	CLEC4E, CD93, KLRA9, CLEC12A, CD69, CLEC9A, KLRK1, CLEC2D, CLEC4A3, CD72, KLRA2	340	104	17763	5.52582	0.0146188	0.000919996	0.0429968
KEGG_PATHWAY	mmu04062:Chemokine signaling pathway	17	4.11622	4.03813e-05	CCL2, HCK, CCR1, CXCL9, CCL8, STAT1, CXCL11, CCL5, CXCL10, STAT2, CCL12, RAC2, CCR5, CXCL13, PTK2B, CXCL16, GM11787	161	182	5738	3.32899	0.00366803	0.000306184	0.0440146
GOTERM_BP_FAT	GO:0016064~immunoglobulin mediated immune response	9	2.17918	2.73101e-05	C1QB, C4B, IRF7, H2-AA, SERPING1, H2-DMA, FCGR1, CD74, IGH-VJ558	264	63	13588	7.35281	0.0359608	0.0013555	0.0447522
INTERPRO	IPR016186:C-type lectin-like	12	2.90557	3.22354e-05	CLEC4E, CD93, KLRA9, CLEC12A, CD69, CLEC9A, KLRK1, CLEC2D, CLEC4A1, CLEC4A3, CD72, KLRA2	340	127	17763	4.93645	0.0157349	0.000932509	0.046305
GOTERM_BP_FAT	GO:0019883~antigen processing and presentation of endogenous antigen	4	0.968523	2.82688e-05	H2-M3, H2-Q6, TAPBPL, H2-Q7, H2-Q8, H2-Q9, TAPBP	264	4	13588	51.4697	0.0371995	0.00135298	0.0463229
GOTERM_BP_FAT	GO:0032020~ISG15-protein conjugation	4	0.968523	2.82688e-05	USP18, ISG15, UBA7, UBE2L6	264	4	13588	51.4697	0.0371995	0.00135298	0.0463229
GOTERM_BP_FAT	GO:0002483~antigen processing and presentation of endogenous peptide antigen	4	0.968523	2.82688e-05	H2-M3, H2-Q6, TAPBPL, H2-Q7, H2-Q8, H2-Q9, TAPBP	264	4	13588	51.4697	0.0371995	0.00135298	0.0463229
INTERPRO	IPR011161:MHC class I-like antigen recognition	8	1.93705	3.73874e-05	H2-K1, H2-Q5, H2-M3, LOC547349, GM10499, H2-T22, H2-T10, H2-T23, H2-T24, H2-Q6, H2-Q7, H2-Q8, H2-Q9	340	49	17763	8.52965	0.0182268	0.00102142	0.0537038
GOTERM_BP_FAT	GO:0019724~B cell mediated immunity	9	2.17918	3.44246e-05	C1QB, C4B, IRF7, H2-AA, SERPING1, H2-DMA, FCGR1, CD74, IGH-VJ558	264	65	13588	7.12657	0.0451148	0.0015906	0.0564073
GOTERM_BP_FAT	GO:0001914~regulation of T cell mediated cytotoxicity	5	1.21065	4.06733e-05	H2-K1, PTPRC, H2-M3, TAP2, H2-Q6, H2-Q7, H2-Q8, H2-Q9	264	11	13588	23.3953	0.0530832	0.00181648	0.0666432
GOTERM_CC_FAT	GO:0016021~integral to membrane	141	34.1404	6.14205e-05	TSPO, OLFR707, OLFR706, VMN1R20, VMN2R26, OLFR298, DSE, SLC7A7, TAPBP, TMEM140, TLR9, CLEC4E, ERAP1, MUC15, OLFR1151, ADAM8, CLCA2, BST2, OLFR877, TIMD4, NTSR2, CD36, OLFR98, CCR5, CLEC12A, GM10499, OLFR566, TMEM106A, OLFR92, ITGAL, VMN1R143, AB124611, LST1, RTP4, UNC93B1, KLRK1, CD72, CD74, SLC11A1, CD69, GP49A, LOC547349, OLFR1239, H2-T10, ENTPD1, ABCB9, H2-Q5, SLAMF9, FCGR4, SLAMF8, SLAMF7, H2…	242	5709	12504	1.27612	0.00904932	0.00113567	0.0731514
GOTERM_BP_FAT	GO:0002443~leukocyte mediated immunity	10	2.42131	5.47509e-05	C1QB, SLC11A1, C4B, IRF7, H2-AA, SERPING1, H2-DMA, FCGR1, CD74, IGH-VJ558	264	89	13588	5.78311	0.0707923	0.00236568	0.0896996
KEGG_PATHWAY	mmu04620:Toll-like receptor signaling pathway	12	2.90557	8.50618e-05	IKBKE, CD86, TNF, IRF7, CXCL9, IL1B, CCL5, STAT1, CXCL11, TLR9, CXCL10, SPP1	161	99	5738	4.31997	0.00771107	0.00059528	0.0926946
GOTERM_BP_FAT	GO:0031343~positive regulation of cell killing	6	1.45278	6.61289e-05	H2-K1, PTPRC, H2-M3, TAP2, KLRK1, H2-Q6, H2-Q7, H2-Q8, H2-Q9	264	23	13588	13.4269	0.0848632	0.00276747	0.108331
GOTERM_BP_FAT	GO:0001912~positive regulation of leukocyte mediated cytotoxicity	6	1.45278	6.61289e-05	H2-K1, PTPRC, H2-M3, TAP2, KLRK1, H2-Q6, H2-Q7, H2-Q8, H2-Q9	264	23	13588	13.4269	0.0848632	0.00276747	0.108331
INTERPRO	IPR018952:2'-5'-oligoadenylate synthetase 1, domain 2/C-terminal	5	1.21065	8.1317e-05	OASL2, OAS1B, OAS1A, OAS2, OAS1G	340	13	17763	20.0939	0.0392198	0.00210355	0.116771
UP_SEQ_FEATURE	propeptide:Removed in mature form	14	3.38983	9.10204e-05	PSMB10, GBP5, BST2, CD52, LY6I, PSMB8, LY6C2, PSMB9, CD48, LY6A, RAC2, ISG15, LY6E, GBP2	270	220	16021	3.77599	0.064629	0.0051262	0.138047
SP_PIR_KEYWORDS	Immunoglobulin domain	21	5.08475	0.000105646	LAIR1, SIGLECE, SLAMF9, TIMD4, SLAMF8, SLAMF7, LY9, FCRLS, FCGR1, TAPBP, VCAM1, CD48, SIGLEC1, CD86, IL18BP, GP49A, CD274, IGH-VS107, TAPBPL, IGH-VJ558, SEMA4A	312	443	17854	2.71267	0.0278148	0.00165798	0.138575
GOTERM_BP_FAT	GO:0002711~positive regulation of T cell mediated immunity	5	1.21065	8.54694e-05	H2-K1, PTPRC, H2-M3, TAP2, H2-Q6, H2-Q7, H2-Q8, H2-Q9	264	13	13588	19.796	0.108294	0.00346729	0.139993
SP_PIR_KEYWORDS	nucleosome core	7	1.69492	0.000107623	HIST1H4M, HIST4H4, HIST1H2AA, HIST1H4K, HIST2H3C2, HIST2H3C1, HIST1H4A, HIST1H4B, H2AFZ, HIST1H4F, HIST3H2A, HIST1H4C, HIST1H4D, HIST1H4I, HIST1H4J, HIST1H4H, HIST2H3B, HIST2H4, GM6132, HIST1H2AI, HIST1H3B, HIST1H3C, HIST1H3D, HIST1H3E, HIST1H3F	312	44	17854	9.10388	0.028328	0.00159522	0.141167
UP_SEQ_FEATURE	transmembrane region	98	23.7288	9.30849e-05	TSPO, VMN2R26, DSE, TLR9, TMEM140, TAPBP, SLC7A7, CLEC4E, ERAP1, ADAM8, MUC15, BST2, TIMD4, NTSR2, CD36, CLEC12A, CCR5, TMEM106A, ITGAL, AB124611, LST1, RTP4, KLRK1, UNC93B1, CD72, CD74, SLC11A1, CD69, GP49A, ENTPD1, ABCB9, SLAMF9, SLAMF8, SLAMF7, H2-Q6, H2-Q7, FCGR1, ABCG1, H2-Q8, H2-Q9, TNFSF10, GPR34, EMR1, CXCL16, H2-EB1, CD274, H2-T23, MPEG1, LTC4S, LY9, OLFR1019, G630090E17RIK, TMEM173, CD9…	270	4113	16021	1.41382	0.0660454	0.00486864	0.141176
KEGG_PATHWAY	mmu04650:Natural killer cell mediated cytotoxicity	13	3.1477	0.000133565	H2-K1, ITGAL, TNF, KLRK1, FCGR4, CD48, TNFSF10, KLRA9, RAC2, PTK2B, H2-T23, IGH-VJ558, SH3BP2	161	122	5738	3.79768	0.0120817	0.000867856	0.145516
GOTERM_BP_FAT	GO:0001775~cell activation	16	3.87409	9.04504e-05	PTPRC, GPR183, ITGAL, LST1, TNF, H2-M3, KLRK1, IL15, CD74, CD48, SLC11A1, CD86, IRF1, BANK1, H2-DMA, ENTPD1	264	246	13588	3.34762	0.114231	0.00356127	0.148146
SMART	SM00114:CARD	6	1.45278	0.00013233	IFIH1, NLRC4, CASP4, CASP12, NLRP1B, CASP1	181	26	9131	11.6417	0.0147126	0.00369861	0.149903
GOTERM_BP_FAT	GO:0002819~regulation of adaptive immune response	8	1.93705	9.69527e-05	H2-K1, PTPRC, SLC11A1, TNFSF13B, H2-M3, TAP2, H2-Q6, H2-Q7, FCGR1, H2-Q8, H2-Q9	264	56	13588	7.35281	0.121922	0.00370796	0.158788
GOTERM_BP_FAT	GO:0002822~regulation of adaptive immune response based on somatic recombination of immune receptors built from immunoglobulin superfamily domains	8	1.93705	9.69527e-05	H2-K1, PTPRC, SLC11A1, TNFSF13B, H2-M3, TAP2, H2-Q6, H2-Q7, FCGR1, H2-Q8, H2-Q9	264	56	13588	7.35281	0.121922	0.00370796	0.158788
INTERPRO	IPR018048:Small chemokine, C-X-C, conserved site	5	1.21065	0.000112135	CXCL13, CXCL16, CXCL9, CXCL11, CXCL10	340	14	17763	18.6586	0.0536791	0.00275488	0.160992
INTERPRO	IPR006116:2-5-oligoadenylate synthetase, ubiquitin-like region	5	1.21065	0.000112135	OASL2, OAS1B, OAS1A, OAS2, OAS1G	340	14	17763	18.6586	0.0536791	0.00275488	0.160992
SMART	SM00409:IG	18	4.35835	0.00014362	SIGLECE, SLAMF9, FCGR4, TIMD4, LY9, PSG21, FCRLS, FCGR1, TAPBP, VCAM1, CD48, TRAV9-2, SIGLEC1, A430107P09RIK, LOC100038947, CD274, TAPBPL, IGH-VJ558	181	313	9131	2.90113	0.0159579	0.00321216	0.162684
INTERPRO	IPR003599:Immunoglobulin subtype	18	4.35835	0.000115106	SIGLECE, SLAMF9, FCGR4, TIMD4, LY9, PSG21, FCRLS, FCGR1, TAPBP, VCAM1, CD48, TRAV9-2, SIGLEC1, A430107P09RIK, LOC100038947, CD274, TAPBPL, IGH-VJ558	340	313	17763	3.00445	0.0550613	0.00269328	0.165254
INTERPRO	IPR001315:Caspase Recruitment	6	1.45278	0.000116255	IFIH1, NLRC4, CASP4, CASP12, NLRP1B, CASP1	340	26	17763	12.0563	0.0555958	0.00259667	0.166903
GOTERM_CC_FAT	GO:0005886~plasma membrane	82	19.8547	0.00014201	VMN1R20, VMN2R26, CD52, OLFR1019, G630090E17RIK, TLR9, SLC7A7, TAPBP, CD48, TMEM173, CD93, PIK3AP1, ADAM8, H2-K1, LAIR1, CLCA2, GBP5, BST2, BST1, GPR18, TNFRSF14, NTSR2, TRPM2, SIGLEC1, CD86, CD36, TNFSF13B, CCR5, CLEC12A, GM10499, H2-AA, GBP2, ITGAL, GPR183, TNF, CCR1, FPR1, KLRK1, GPR65, RSAD2, FPR2, CD74, LY6A, VCAM1, GLYCAM1, LY6E, KLRA9, LOC100038947, CD69, PTK2B, GP49A, LOC547349, CLEC2D, T…	242	2906	12504	1.45798	0.0207996	0.00233271	0.169058
GOTERM_MF_FAT	GO:0042605~peptide antigen binding	5	1.21065	0.000130299	H2-K1, H2-M3, H2-AA, H2-AB1, H2-Q6, H2-Q7, H2-Q8, H2-Q9	265	14	13288	17.9084	0.041091	0.00322242	0.175854
GOTERM_BP_FAT	GO:0002705~positive regulation of leukocyte mediated immunity	7	1.69492	0.000109699	H2-K1, PTPRC, H2-M3, TAP2, KLRK1, H2-Q6, H2-Q7, FCGR1, H2-Q8, H2-Q9	264	40	13588	9.0072	0.136805	0.00407819	0.179647
GOTERM_BP_FAT	GO:0002708~positive regulation of lymphocyte mediated immunity	7	1.69492	0.000109699	H2-K1, PTPRC, H2-M3, TAP2, KLRK1, H2-Q6, H2-Q7, FCGR1, H2-Q8, H2-Q9	264	40	13588	9.0072	0.136805	0.00407819	0.179647
INTERPRO	IPR007125:Histone core	7	1.69492	0.000135819	HIST1H4M, HIST4H4, HIST1H2AA, HIST1H4K, HIST2H3C2, HIST2H3C1, HIST1H4A, HIST1H4B, H2AFZ, HIST1H4F, HIST3H2A, HIST1H4C, HIST1H4D, HIST1H4I, HIST1H4J, HIST1H4H, HIST2H3B, HIST2H4, GM6132, HIST1H2AI, HIST1H3B, HIST1H3C, HIST1H3D, HIST1H3E, HIST1H3F	340	42	17763	8.70735	0.0646435	0.00290133	0.194965
GOTERM_MF_FAT	GO:0001730~2'-5'-oligoadenylate synthetase activity	4	0.968523	0.00014835	OASL2, OAS1B, OAS1A, OAS2	265	6	13288	33.4289	0.0466492	0.00340649	0.200193
SP_PIR_KEYWORDS	inflammation	5	1.21065	0.000179658	VCAM1, C4B, IL1B, CCL5, CXCL10	312	17	17854	16.8307	0.0468405	0.00252171	0.235551
PIR_SUPERFAMILY	PIRSF002048:histone H2A	5	1.21065	0.000204788	HIST2H3B, HIST1H2AA, HIST1H2AI, H2AFZ, HIST1H3B, HIST2H3C2, HIST1H3C, HIST3H2A, HIST1H3D, HIST2H3C1, HIST1H3E, HIST1H3F	199	13	8136	15.7248	0.028863	0.00584042	0.242259
GOTERM_BP_FAT	GO:0051607~defense response to virus	5	1.21065	0.000158257	PTPRC, SAMHD1, RSAD2, NLRP3, H2-Q6, H2-Q7, H2-Q8, H2-Q9	264	15	13588	17.1566	0.191229	0.00571977	0.259069
GOTERM_MF_FAT	GO:0030246~carbohydrate binding	18	4.35835	0.00020462	PTPRC, SIGLECE, FCNA, KLRK1, CCL8, DCN, CD72, SIGLEC1, CD93, CLEC12A, KLRA9, CLEC4E, CD69, CLEC9A, CLEC2D, CLEC4A1, CLEC4A3, KLRA2	265	317	13288	2.84726	0.0637703	0.00438333	0.27603
SP_PIR_KEYWORDS	peptide transport	4	0.968523	0.000274726	ABCB9, TAP2, TAP1, SLC15A3	312	8	17854	28.6122	0.0707354	0.00366137	0.359987
INTERPRO	IPR012317:Poly(ADP-ribose) polymerase, catalytic region	5	1.21065	0.000254803	PARP12, ZC3HAV1, PARP9, PARP14, PARP11	340	17	17763	15.3659	0.117838	0.00521051	0.365472
GOTERM_BP_FAT	GO:0002699~positive regulation of immune effector process	7	1.69492	0.000242946	H2-K1, PTPRC, H2-M3, TAP2, KLRK1, H2-Q6, H2-Q7, FCGR1, H2-Q8, H2-Q9	264	46	13588	7.83235	0.278073	0.00853783	0.397448
GOTERM_BP_FAT	GO:0050863~regulation of T cell activation	10	2.42131	0.00024494	ITGAL, PTPRC, TNFSF13B, CD274, H2-AA, TNFRSF14, IL2RG, IL15, H2-DMA, CD74	264	108	13588	4.76571	0.280001	0.00838783	0.400704
GOTERM_BP_FAT	GO:0042742~defense response to bacterium	10	2.42131	0.00024494	H2-K1, SLC11A1, NLRC4, TNF, CCR5, H2-M3, HAMP, HCK, IRF8, FCGR1	264	108	13588	4.76571	0.280001	0.00838783	0.400704
GOTERM_BP_FAT	GO:0002706~regulation of lymphocyte mediated immunity	8	1.93705	0.000251032	H2-K1, PTPRC, H2-M3, TAP2, KLRK1, CLEC2D, H2-Q6, H2-Q7, FCGR1, H2-Q8, H2-Q9	264	65	13588	6.33473	0.28586	0.00838157	0.41065
GOTERM_BP_FAT	GO:0050870~positive regulation of T cell activation	8	1.93705	0.000276244	ITGAL, PTPRC, TNFSF13B, H2-AA, IL2RG, IL15, H2-DMA, CD74	264	66	13588	6.23875	0.309607	0.00899576	0.451807
UP_SEQ_FEATURE	DNA-binding region:Tryptophan pentad repeat	4	0.968523	0.000364836	IRF9, IRF7, IRF8, IRF1	270	9	16021	26.372	0.234969	0.0176974	0.552258
GOTERM_BP_FAT	GO:0002709~regulation of T cell mediated immunity	5	1.21065	0.000338898	H2-K1, PTPRC, H2-M3, TAP2, H2-Q6, H2-Q7, H2-Q8, H2-Q9	264	18	13588	14.2971	0.36526	0.010764	0.554012
GOTERM_BP_FAT	GO:0046649~lymphocyte activation	13	3.1477	0.000346806	CD48, PTPRC, ITGAL, SLC11A1, GPR183, CD86, H2-M3, IRF1, KLRK1, BANK1, IL15, H2-DMA, CD74	264	191	13588	3.50317	0.371958	0.0107591	0.566905
GOTERM_BP_FAT	GO:0001817~regulation of cytokine production	11	2.66344	0.000371013	TNF, H2-M3, KLRK1, H2-Q6, NLRP3, H2-Q7, H2-Q8, TLR9, H2-Q9, DDX58, SLC11A1, IRF1, IL1B, CASP1	264	139	13588	4.07314	0.392025	0.0112459	0.606362
GOTERM_BP_FAT	GO:0002703~regulation of leukocyte mediated immunity	8	1.93705	0.000398218	H2-K1, PTPRC, H2-M3, TAP2, KLRK1, CLEC2D, H2-Q6, H2-Q7, FCGR1, H2-Q8, H2-Q9	264	70	13588	5.88225	0.413813	0.0117991	0.650689
GOTERM_BP_FAT	GO:0042110~T cell activation	10	2.42131	0.000417559	CD48, ITGAL, PTPRC, SLC11A1, CD86, H2-M3, IRF1, IL15, H2-DMA, CD74	264	116	13588	4.43704	0.428827	0.0121015	0.68219
KEGG_PATHWAY	mmu04672:Intestinal immune network for IgA production	8	1.93705	0.000675951	CD86, TNFSF13B, H2-EB1, H2-AA, H2-AB1, IL15, H2-DMA, IGH-VJ558	161	54	5738	5.27996	0.0596774	0.00409375	0.734455
INTERPRO	IPR004865:Sp100	4	0.968523	0.000531371	CSPRS, SP100, A530032D15RIK, GM7609, SP140	340	9	17763	23.2196	0.230107	0.0104056	0.760755
INTERPRO	IPR014745:MHC class II, alpha/beta chain, N-terminal	4	0.968523	0.000531371	H2-EB1, H2-AA, H2-AB1, H2-DMA	340	9	17763	23.2196	0.230107	0.0104056	0.760755
GOTERM_MF_FAT	GO:0003950~NAD+ ADP-ribosyltransferase activity	5	1.21065	0.000574112	PARP12, ZC3HAV1, PARP9, PARP14, PARP11	265	20	13288	12.5358	0.168827	0.0114908	0.772684
GOTERM_BP_FAT	GO:0051249~regulation of lymphocyte activation	11	2.66344	0.000491356	ITGAL, PTPRC, LST1, TNFSF13B, CD274, H2-AA, TNFRSF14, IL2RG, IL15, H2-DMA, CD74	264	144	13588	3.93171	0.482668	0.0139249	0.8023
GOTERM_MF_FAT	GO:0000166~nucleotide binding	65	15.7385	0.000634526	SLFN9, SLFN2, WARS, NLRC4, OASL2, LOC630751, GM4841, GBP10, MLKL, MX1, ARL5C, MX2, GBP8, CIITA, GBP5, GM5643, GBP9, IFI47, NAV3, NLRP3, GM12250, GM10705, OAS1B, H2-AA, OAS1A, EIF2AK2, GBP4, GBP3, OAS1G, GBP2, XDH, 9930111J21RIK2, IFIH1, IIGP1B, UBA7, OAS2, GM5431, CMPK2, BC023105, MOV10, GM8995, IGTP, NAIP2, RAC2, PTK2B, HK3, TAP2, TAP1, TGM2, IIGP1, ENTPD1, GM4070, GM1966, ABCB9, GM12185, IRGM1,…	265	2183	13288	1.49305	0.184849	0.0119505	0.853672
GOTERM_CC_FAT	GO:0042613~MHC class II protein complex	4	0.968523	0.00076765	H2-EB1, H2-AA, H2-AB1, H2-DMA	242	10	12504	20.6678	0.107435	0.0113012	0.910751
SMART	SM00348:IRF	4	0.968523	0.000816393	IRF9, IRF7, IRF8, IRF1	181	10	9131	20.179	0.0874144	0.0151299	0.921551
GOTERM_BP_FAT	GO:0006959~humoral immune response	7	1.69492	0.000588766	CFP, C1QB, GPR183, TNF, C4B, SERPING1, IGH-VJ558	264	54	13588	6.672	0.54605	0.0163189	0.960634
SP_PIR_KEYWORDS	mhc i	4	0.968523	0.000778594	H2-K1, LOC547349, GM10499, H2-T23, H2-Q6, H2-Q7, H2-Q8, H2-Q9	312	11	17854	20.8089	0.187765	0.00985424	1.01712
SP_PIR_KEYWORDS	mhc ii	4	0.968523	0.000778594	H2-EB1, H2-AA, H2-AB1, H2-DMA	312	11	17854	20.8089	0.187765	0.00985424	1.01712
INTERPRO	IPR001346:Interferon regulatory factor	4	0.968523	0.00074839	IRF9, IRF7, IRF8, IRF1	340	10	17763	20.8976	0.308122	0.0140673	1.06991
INTERPRO	IPR019817:Interferon regulatory factor, conserved site	4	0.968523	0.00074839	IRF9, IRF7, IRF8, IRF1	340	10	17763	20.8976	0.308122	0.0140673	1.06991
UP_SEQ_FEATURE	domain:HIN-200 1	3	0.726392	0.000833304	IFI202B, MNDA, IFI204	270	3	16021	59.337	0.457681	0.0375217	1.25721
UP_SEQ_FEATURE	site:Cleavage; by autocatalysis	3	0.726392	0.000833304	PSMB10, PSMB8, PSMB9	270	3	16021	59.337	0.457681	0.0375217	1.25721
UP_SEQ_FEATURE	domain:HIN-200 2	3	0.726392	0.000833304	IFI202B, MNDA, IFI204	270	3	16021	59.337	0.457681	0.0375217	1.25721
GOTERM_BP_FAT	GO:0007626~locomotory behavior	14	3.38983	0.000784968	CCL12, CCL2, RAC2, CXCL13, CXCL16, CCR1, FPR1, IL1B, CCL8, FPR2, CCL5, CXCL11, CALB1, CXCL10	264	239	13588	3.01496	0.65113	0.0212616	1.27883
GOTERM_BP_FAT	GO:0002694~regulation of leukocyte activation	11	2.66344	0.000830039	ITGAL, PTPRC, LST1, TNFSF13B, CD274, H2-AA, TNFRSF14, IL2RG, IL15, H2-DMA, CD74	264	154	13588	3.67641	0.671607	0.0220247	1.35179
GOTERM_CC_FAT	GO:0000786~nucleosome	7	1.69492	0.0012018	HIST1H4M, HIST4H4, HIST1H2AA, HIST1H4K, HIST2H3C2, HIST2H3C1, HIST1H4A, HIST1H4B, H2AFZ, HIST1H4F, HIST3H2A, HIST1H4C, HIST1H4D, HIST1H4I, HIST1H4J, HIST1H4H, HIST2H3B, HIST2H4, GM6132, HIST1H2AI, HIST1H3B, HIST1H3C, HIST1H3D, HIST1H3E, HIST1H3F	242	62	12504	5.83364	0.163036	0.0160492	1.42247
INTERPRO	IPR001089:Small chemokine, C-X-C	4	0.968523	0.00101453	CXCL13, CXCL9, CXCL11, CXCL10	340	11	17763	18.9979	0.393106	0.0183264	1.44781
GOTERM_BP_FAT	GO:0050865~regulation of cell activation	11	2.66344	0.000916705	ITGAL, PTPRC, LST1, TNFSF13B, CD274, H2-AA, TNFRSF14, IL2RG, IL15, H2-DMA, CD74	264	156	13588	3.62927	0.707668	0.0238266	1.49194
INTERPRO	IPR002353:Type II antifreeze protein	6	1.45278	0.00104801	CLEC4E, CLEC9A, KLRK1, CLEC2D, CLEC4A1, CLEC4A3	340	41	17763	7.64548	0.403031	0.0182559	1.49525
SMART	SM00414:H2A	5	1.21065	0.00133615	HIST2H3B, HIST1H2AA, HIST1H2AI, H2AFZ, HIST1H3B, HIST2H3C2, HIST1H3C, HIST3H2A, HIST1H3D, HIST2H3C1, HIST1H3E, HIST1H3F	181	25	9131	10.0895	0.139076	0.0211655	1.50422
INTERPRO	IPR009072:Histone-fold	7	1.69492	0.00106133	HIST1H4M, HIST4H4, HIST1H2AA, HIST1H4K, HIST2H3C2, HIST2H3C1, HIST1H4A, HIST1H4B, H2AFZ, HIST1H4F, HIST3H2A, HIST1H4C, HIST1H4D, HIST1H4I, HIST1H4J, HIST1H4H, HIST2H3B, HIST2H4, GM6132, HIST1H2AI, HIST1H3B, HIST1H3C, HIST1H3D, HIST1H3E, HIST1H3F	340	61	17763	5.99523	0.406936	0.0178543	1.51412
GOTERM_BP_FAT	GO:0051094~positive regulation of developmental process	13	3.1477	0.000954038	PTPRC, CD36, TNF, BTG1, MNDA, IL1B, H2-AA, ERAP1, IL2RG, H2-DMA, IGFBP3, CD74, IFI204	264	214	13588	3.12666	0.721956	0.0243144	1.55225
INTERPRO	IPR002119:Histone H2A	5	1.21065	0.00120067	HIST2H3B, HIST1H2AA, HIST1H2AI, H2AFZ, HIST1H3B, HIST2H3C2, HIST1H3C, HIST3H2A, HIST1H3D, HIST2H3C1, HIST1H3E, HIST1H3F	340	25	17763	10.4488	0.446273	0.01951	1.71132
SP_PIR_KEYWORDS	phosphatidylinositol linkage	4	0.968523	0.00131511	LY6A, CD48, VCAM1, CD52	312	13	17854	17.6075	0.296273	0.0158443	1.71243
PIR_SUPERFAMILY	PIRSF001991:class II histocompatibility antigen	4	0.968523	0.00150148	H2-EB1, H2-AA, H2-AB1, H2-DMA	199	10	8136	16.3538	0.193356	0.0351786	1.76378
GOTERM_BP_FAT	GO:0045321~leukocyte activation	13	3.1477	0.00116381	CD48, PTPRC, ITGAL, SLC11A1, GPR183, CD86, H2-M3, IRF1, KLRK1, BANK1, IL15, H2-DMA, CD74	264	219	13588	3.05528	0.790196	0.029034	1.89052
INTERPRO	IPR004170:WWE domain	4	0.968523	0.00133365	PARP12, ZC3HAV1, PARP14, PARP11	340	12	17763	17.4147	0.481386	0.0209578	1.89917
SP_PIR_KEYWORDS	gpi-anchor	9	2.17918	0.001487	LY6A, CD48, VCAM1, BST2, LY6E, BST1, CD52, LY6I, LY6C2	312	124	17854	4.15338	0.327885	0.0171267	1.93424
GOTERM_MF_FAT	GO:0016763~transferase activity, transferring pentosyl groups	6	1.45278	0.00154792	NAMPT, PARP12, ZC3HAV1, PARP9, PARP14, PARP11	265	43	13288	6.99675	0.392752	0.0273316	2.07069
UP_SEQ_FEATURE	domain:Ig-like C2-type	8	1.93705	0.00139214	LAIR1, CD86, IL18BP, SLAMF9, CD274, SLAMF8, SLAMF7, SEMA4A	270	99	16021	4.79491	0.64032	0.0583762	2.09203
KEGG_PATHWAY	mmu05310:Asthma	6	1.45278	0.00199735	TNF, H2-EB1, H2-AA, H2-AB1, H2-DMA, IGH-VJ558	161	33	5738	6.47995	0.166349	0.0113069	2.15609
GOTERM_BP_FAT	GO:0001816~cytokine production	6	1.45278	0.00138004	IRF9, SLC11A1, NLRC4, IRF7, FABP4, NLRP3	264	43	13588	7.18182	0.843062	0.0337132	2.23803
GOTERM_CC_FAT	GO:0044421~extracellular region part	28	6.77966	0.00201116	CCL2, TNF, CXCL9, CCL8, DCN, IL15, MMP3, CXCL11, CCL5, CXCL10, LGALS3BP, TNFRSF11B, HPSE, TGM2, IL1B, ENTPD1, IGH-VJ558, SPP1, KLK1B21, C4B, SERPING1, MMP12, CCL12, TNFSF10, TNFSF13B, CXCL13, CXCL16, IGFBP3	242	774	12504	1.86918	0.257662	0.0245236	2.36996
INTERPRO	IPR013106:Immunoglobulin V-set	17	4.11622	0.00177765	SIGLECE, SLAMF9, TIMD4, LY9, PSG21, FCGR1, VCAM1, CD48, TRAV9-2, SIGLEC1, A430107P09RIK, LOC100038947, CD274, IGH-VS107, TAPBPL, CEACAM14, IGH-VJ558	340	364	17763	2.43997	0.583297	0.0269849	2.52396
KEGG_PATHWAY	mmu04622:RIG-I-like receptor signaling pathway	8	1.93705	0.00267093	DDX58, IKBKE, IFIH1, TMEM173, TNF, ISG15, IRF7, CXCL10	161	68	5738	4.19291	0.216026	0.0142145	2.87362
GOTERM_BP_FAT	GO:0045088~regulation of innate immune response	6	1.45278	0.00187485	H2-M3, KLRK1, UNC93B1, CLEC2D, SAMHD1, SERPING1	264	46	13588	6.71344	0.919261	0.0447243	3.02897
PIR_SUPERFAMILY	PIRSF002522:CXC chemokine	4	0.968523	0.00265544	CXCL13, CXCL9, CXCL11, CXCL10	199	12	8136	13.6281	0.316298	0.0528701	3.09992
GOTERM_BP_FAT	GO:0042098~T cell proliferation	5	1.21065	0.00194792	ITGAL, PTPRC, SLC11A1, CD86, IL15	264	28	13588	9.19102	0.926811	0.0456179	3.14525
KEGG_PATHWAY	mmu05340:Primary immunodeficiency	6	1.45278	0.00296634	CIITA, PTPRC, TAP2, TAP1, IL2RG, IGH-VJ558	161	36	5738	5.93996	0.236879	0.0149066	3.1868
SP_PIR_KEYWORDS	surface antigen	4	0.968523	0.00247726	LY6A, PTPRC, BST1, ADAM8	312	16	17854	14.3061	0.48431	0.0272165	3.2031
UP_SEQ_FEATURE	domain:ABC transporter	4	0.968523	0.00222937	ABCB9, TAP2, TAP1, ABCG1	270	16	16021	14.8343	0.805667	0.0869916	3.33042
GOTERM_BP_FAT	GO:0008219~cell death	21	5.08475	0.00206635	CLCA2, LST1, TNF, PML, TNFRSF14, NLRP3, DNASE1L3, NLRC4, TMEM173, TNFRSF1B, TNFRSF11B, TNFSF10, CASP4, NAIP2, NAIP5, CASP12, FGL2, XAF1, CASP1, EIF2AK2, DRAM1	264	507	13588	2.13188	0.937579	0.0474989	3.33346
SP_PIR_KEYWORDS	zymogen	11	2.66344	0.00262194	PSMB10, KLK1B21, CASP4, AOAH, CASP12, CTSC, MMP3, CASP1, MMP12, PSMB8, PSMB9	312	199	17854	3.16316	0.5039	0.0276496	3.38721
GOTERM_BP_FAT	GO:0002428~antigen processing and presentation of peptide antigen via MHC class Ib	3	0.726392	0.00218244	H2-M3, TAP2, H2-Q6, H2-Q7, H2-Q8, H2-Q9	264	4	13588	38.6023	0.946595	0.04926	3.51759
GOTERM_BP_FAT	GO:0045580~regulation of T cell differentiation	6	1.45278	0.00226976	PTPRC, H2-AA, IL2RG, IL15, H2-DMA, CD74	264	48	13588	6.43371	0.952509	0.0503365	3.65589
GOTERM_BP_FAT	GO:0051251~positive regulation of lymphocyte activation	8	1.93705	0.00229732	ITGAL, PTPRC, TNFSF13B, H2-AA, IL2RG, IL15, H2-DMA, CD74	264	94	13588	4.3804	0.954236	0.0501053	3.6995
GOTERM_CC_FAT	GO:0032993~protein-DNA complex	7	1.69492	0.00319998	HIST1H4M, HIST4H4, HIST1H2AA, HIST1H4K, HIST2H3C2, HIST2H3C1, HIST1H4A, HIST1H4B, H2AFZ, HIST1H4F, HIST3H2A, HIST1H4C, HIST1H4D, HIST1H4I, HIST1H4J, HIST1H4H, HIST2H3B, HIST2H4, GM6132, HIST1H2AI, HIST1H3B, HIST1H3C, HIST1H3D, HIST1H3E, HIST1H3F	242	75	12504	4.82248	0.377715	0.0358313	3.74656
PIR_SUPERFAMILY	PIRSF002021:Ly-6-like protein	4	0.968523	0.00339064	LY6A, LY6E, LY6I, LY6C2	199	13	8136	12.5798	0.384724	0.0589044	3.94249
GOTERM_BP_FAT	GO:0002237~response to molecule of bacterial origin	6	1.45278	0.00248842	SLC11A1, H2-M3, TAP2, IL1B, STAT1, IRG1	264	49	13588	6.30241	0.964603	0.0532996	4.00138
GOTERM_BP_FAT	GO:0016265~death	21	5.08475	0.00271766	CLCA2, LST1, TNF, PML, TNFRSF14, NLRP3, DNASE1L3, NLRC4, TMEM173, TNFRSF1B, TNFRSF11B, TNFSF10, CASP4, NAIP2, NAIP5, CASP12, FGL2, XAF1, CASP1, EIF2AK2, DRAM1	264	519	13588	2.08259	0.973992	0.0571617	4.36234
SP_PIR_KEYWORDS	cell membrane	46	11.138	0.00341149	GPR183, TNF, CCR1, FPR1, GPR65, VMN2R26, CD52, FPR2, OLFR1019, G630090E17RIK, SLC7A7, LY6A, CD48, VCAM1, TMEM173, GLYCAM1, LY6E, PTK2B, GP49A, CLEC2D, VMN2R93, PIK3AP1, RASA4, LAIR1, IRGM1, GBP5, BST2, BST1, OLFR141, GPR18, LY6I, FCGR1, NTSR2, LY6C2, SIGLEC1, GPR34, CCR5, CLEC12A, EMR1, TNFSF13B, P2RY14, CD274, RAB39, GPR112, TAPBPL, GBP2	312	1713	17854	1.53667	0.598451	0.0344847	4.38625
GOTERM_BP_FAT	GO:0006334~nucleosome assembly	7	1.69492	0.00286027	HIST1H4M, HIST4H4, HIST1H2AA, HIST1H4K, HIST2H3C2, HIST2H3C1, HIST1H4A, HIST1H4B, H2AFZ, HIST1H4F, HIST3H2A, HIST1H4C, HIST1H4D, HIST1H4I, HIST1H4J, HIST1H4H, HIST2H3B, HIST2H4, GM6132, HIST1H2AI, HIST1H3B, HIST1H3C, HIST1H3D, HIST1H3E, HIST1H3F	264	73	13588	4.93545	0.97853	0.0591487	4.58624
INTERPRO	IPR017350:Caspase, interleukin-1 beta convertase	3	0.726392	0.00349581	CASP4, CASP12, CASP1	340	5	17763	31.3465	0.821462	0.0508712	4.90702
INTERPRO	IPR010579:MHC class I, alpha chain, C-terminal	3	0.726392	0.00349581	H2-K1, LOC547349, GM10499, H2-Q6, H2-Q7, H2-Q8, H2-Q9	340	5	17763	31.3465	0.821462	0.0508712	4.90702
GOTERM_BP_FAT	GO:0002696~positive regulation of leukocyte activation	8	1.93705	0.00308017	ITGAL, PTPRC, TNFSF13B, H2-AA, IL2RG, IL15, H2-DMA, CD74	264	99	13588	4.15917	0.984027	0.062594	4.93053
GOTERM_BP_FAT	GO:0032649~regulation of interferon-gamma production	5	1.21065	0.00322022	SLC11A1, H2-M3, KLRK1, H2-Q6, H2-Q7, H2-Q8, TLR9, H2-Q9	264	32	13588	8.04214	0.98677	0.0643771	5.14919
GOTERM_BP_FAT	GO:0045582~positive regulation of T cell differentiation	5	1.21065	0.00322022	PTPRC, H2-AA, IL2RG, H2-DMA, CD74	264	32	13588	8.04214	0.98677	0.0643771	5.14919
GOTERM_BP_FAT	GO:0031497~chromatin assembly	7	1.69492	0.00327679	HIST1H4M, HIST4H4, HIST1H2AA, HIST1H4K, HIST2H3C2, HIST2H3C1, HIST1H4A, HIST1H4B, H2AFZ, HIST1H4F, HIST3H2A, HIST1H4C, HIST1H4D, HIST1H4I, HIST1H4J, HIST1H4H, HIST2H3B, HIST2H4, GM6132, HIST1H2AI, HIST1H3B, HIST1H3C, HIST1H3D, HIST1H3E, HIST1H3F	264	75	13588	4.80384	0.98774	0.0645128	5.23738
GOTERM_BP_FAT	GO:0050867~positive regulation of cell activation	8	1.93705	0.00344484	ITGAL, PTPRC, TNFSF13B, H2-AA, IL2RG, IL15, H2-DMA, CD74	264	101	13588	4.07681	0.990221	0.066736	5.4989
GOTERM_CC_FAT	GO:0005615~extracellular space	20	4.84262	0.00475319	KLK1B21, TNF, CCL2, C4B, CXCL9, CCL8, SERPING1, IL15, CXCL11, CCL5, CXCL10, CCL12, TNFSF10, TNFSF13B, CXCL13, CXCL16, IL1B, IGFBP3, IGH-VJ558, SPP1	242	511	12504	2.02229	0.505965	0.0491203	5.51831
GOTERM_BP_FAT	GO:0065004~protein-DNA complex assembly	7	1.69492	0.00350124	HIST1H4M, HIST4H4, HIST1H2AA, HIST1H4K, HIST2H3C2, HIST2H3C1, HIST1H4A, HIST1H4B, H2AFZ, HIST1H4F, HIST3H2A, HIST1H4C, HIST1H4D, HIST1H4I, HIST1H4J, HIST1H4H, HIST2H3B, HIST2H4, GM6132, HIST1H2AI, HIST1H3B, HIST1H3C, HIST1H3D, HIST1H3E, HIST1H3F	264	76	13588	4.74063	0.990936	0.0668298	5.58653
GOTERM_BP_FAT	GO:0002683~negative regulation of immune system process	7	1.69492	0.00350124	PTPRC, LST1, CD274, CLEC2D, TNFRSF14, SERPING1, CD74	264	76	13588	4.74063	0.990936	0.0668298	5.58653
GOTERM_BP_FAT	GO:0034728~nucleosome organization	7	1.69492	0.00350124	HIST1H4M, HIST4H4, HIST1H2AA, HIST1H4K, HIST2H3C2, HIST2H3C1, HIST1H4A, HIST1H4B, H2AFZ, HIST1H4F, HIST3H2A, HIST1H4C, HIST1H4D, HIST1H4I, HIST1H4J, HIST1H4H, HIST2H3B, HIST2H4, GM6132, HIST1H2AI, HIST1H3B, HIST1H3C, HIST1H3D, HIST1H3E, HIST1H3F	264	76	13588	4.74063	0.990936	0.0668298	5.58653
GOTERM_BP_FAT	GO:0042590~antigen processing and presentation of exogenous peptide antigen via MHC class I	3	0.726392	0.00359096	H2-K1, FCGR1, TAPBP	264	5	13588	30.8818	0.991967	0.067527	5.72575
GOTERM_BP_FAT	GO:0032729~positive regulation of interferon-gamma production	4	0.968523	0.00398714	SLC11A1, H2-M3, KLRK1, H2-Q6, H2-Q7, H2-Q8, H2-Q9	264	17	13588	12.1105	0.995287	0.0736794	6.33826
GOTERM_BP_FAT	GO:0045621~positive regulation of lymphocyte differentiation	5	1.21065	0.00402944	PTPRC, H2-AA, IL2RG, H2-DMA, CD74	264	34	13588	7.56907	0.995548	0.0734239	6.40343
SP_PIR_KEYWORDS	heterodimer	5	1.21065	0.00503785	H2-K1, H2-EB1, H2-AA, H2-AB1, H2-T23	312	40	17854	7.15304	0.740372	0.0487179	6.41411
GOTERM_BP_FAT	GO:0042127~regulation of cell proliferation	21	5.08475	0.00405987	PTPRC, ITGAL, LST1, LBX1, TNF, CCL2, HCLS1, PML, IFI30, TNFRSF14, IL15, CXCL10, SLFN2, TNFSF13B, RAC2, BTG1, CD274, TGM2, FABP4, EIF2AK2, IGFBP3	264	538	13588	2.00904	0.995727	0.0729697	6.45029
PIR_SUPERFAMILY	PIRSF038001:Caspase_ICE	3	0.726392	0.00561442	CASP4, CASP12, CASP1	199	5	8136	24.5307	0.552967	0.0855735	6.45038
PIR_SUPERFAMILY	PIRSF038001:caspase, interleukin-1 beta convertase type	3	0.726392	0.00561442	CASP4, CASP12, CASP1	199	5	8136	24.5307	0.552967	0.0855735	6.45038
SP_PIR_KEYWORDS	nucleotide binding	6	1.45278	0.00511749	MOV10, RAC2, TAP2, TAP1, IFI47, TGTP1, TGTP2	312	64	17854	5.36478	0.745862	0.0477467	6.51239
GOTERM_BP_FAT	GO:0006915~apoptosis	19	4.60048	0.00415496	CLCA2, LST1, TNF, PML, TNFRSF14, NLRP3, DNASE1L3, NLRC4, TMEM173, TNFRSF11B, TNFSF10, CASP4, NAIP2, NAIP5, CASP12, XAF1, CASP1, EIF2AK2, DRAM1	264	465	13588	2.10306	0.99624	0.0736332	6.59657
GOTERM_MF_FAT	GO:0003823~antigen binding	7	1.69492	0.0051177	H2-K1, H2-M3, IGH-VS107, H2-AA, H2-AB1, H2-Q6, H2-Q7, H2-Q8, IGH-VJ558, H2-Q9	265	80	13288	4.38755	0.808359	0.083281	6.69562
SP_PIR_KEYWORDS	P-loop	6	1.45278	0.00546664	MOV10, RAC2, TAP2, TAP1, IFI47, TGTP1, TGTP2	312	65	17854	5.28225	0.768598	0.0492165	6.9421
GOTERM_BP_FAT	GO:0051240~positive regulation of multicellular organismal process	10	2.42131	0.00447517	DDX58, SLC11A1, TNF, LST1, H2-M3, KLRK1, IL1B, NLRP3, H2-Q6, CASP1, H2-Q7, H2-Q8, H2-Q9	264	163	13588	3.15765	0.997557	0.0780639	7.08762
GOTERM_CC_FAT	GO:0005773~vacuole	11	2.66344	0.00620258	SLC11A1, ABCB9, IRGM1, HPSE, H2-AA, IFI30, CTSC, H2-DMA, SLC15A3, DRAM1, CD74	242	204	12504	2.7861	0.601816	0.059543	7.14464
GOTERM_BP_FAT	GO:0032944~regulation of mononuclear cell proliferation	7	1.69492	0.00451475	ITGAL, PTPRC, LST1, TNFSF13B, CD274, TNFRSF14, IL15	264	80	13588	4.5036	0.997684	0.0777201	7.14814
GOTERM_BP_FAT	GO:0050670~regulation of lymphocyte proliferation	7	1.69492	0.00451475	ITGAL, PTPRC, LST1, TNFSF13B, CD274, TNFRSF14, IL15	264	80	13588	4.5036	0.997684	0.0777201	7.14814
GOTERM_BP_FAT	GO:0050727~regulation of inflammatory response	6	1.45278	0.0048221	TNFRSF1B, AOAH, TGM2, FABP4, SERPING1, FCGR1	264	57	13588	5.41786	0.998469	0.0817545	7.61689
GOTERM_BP_FAT	GO:0031349~positive regulation of defense response	6	1.45278	0.0048221	H2-M3, KLRK1, TGM2, UNC93B1, FABP4, FCGR1	264	57	13588	5.41786	0.998469	0.0817545	7.61689
GOTERM_BP_FAT	GO:0012501~programmed cell death	19	4.60048	0.00498533	CLCA2, LST1, TNF, PML, TNFRSF14, NLRP3, DNASE1L3, NLRC4, TMEM173, TNFRSF11B, TNFSF10, CASP4, NAIP2, NAIP5, CASP12, XAF1, CASP1, EIF2AK2, DRAM1	264	473	13588	2.06749	0.998772	0.0833592	7.86493
GOTERM_CC_FAT	GO:0031225~anchored to membrane	11	2.66344	0.00692857	LY6A, CD48, VCAM1, BST2, RAC2, LY6E, BST1, HCK, CD52, LY6I, LY6C2	242	207	12504	2.74572	0.642635	0.0622879	7.94958
GOTERM_BP_FAT	GO:0070663~regulation of leukocyte proliferation	7	1.69492	0.00509567	ITGAL, PTPRC, LST1, TNFSF13B, CD274, TNFRSF14, IL15	264	82	13588	4.39375	0.998941	0.0840837	8.03225
UP_SEQ_FEATURE	domain:WWE	3	0.726392	0.005579	ZC3HAV1, PARP14, PARP11	270	7	16021	25.4302	0.983534	0.194369	8.14013
GOTERM_BP_FAT	GO:0045619~regulation of lymphocyte differentiation	6	1.45278	0.0051954	PTPRC, H2-AA, IL2RG, IL15, H2-DMA, CD74	264	58	13588	5.32445	0.999075	0.0846238	8.18323
INTERPRO	IPR002286:P2 purinoceptor	4	0.968523	0.00617245	GPR183, GPR34, GPR18, P2RY14	340	20	17763	10.4488	0.952464	0.0856994	8.5117
GOTERM_CC_FAT	GO:0005764~lysosome	10	2.42131	0.00761838	SLC11A1, ABCB9, HPSE, H2-AA, IFI30, CTSC, H2-DMA, SLC15A3, DRAM1, CD74	242	178	12504	2.90278	0.677559	0.0644106	8.70848
GOTERM_BP_FAT	GO:0042129~regulation of T cell proliferation	6	1.45278	0.00558871	ITGAL, PTPRC, TNFSF13B, CD274, TNFRSF14, IL15	264	59	13588	5.23421	0.999455	0.0896657	8.77639
GOTERM_MF_FAT	GO:0070566~adenylyltransferase activity	4	0.968523	0.00688229	OASL2, OAS1B, OAS1A, OAS2	265	20	13288	10.0287	0.891798	0.105229	8.9063
GOTERM_CC_FAT	GO:0000323~lytic vacuole	10	2.42131	0.00789202	SLC11A1, ABCB9, HPSE, H2-AA, IFI30, CTSC, H2-DMA, SLC15A3, DRAM1, CD74	242	179	12504	2.88656	0.690455	0.0630706	9.00793
UP_SEQ_FEATURE	domain:NACHT	4	0.968523	0.0064656	CIITA, NAIP2, NAIP5, NLRP3	270	23	16021	10.3195	0.991444	0.211843	9.37524
PIR_SUPERFAMILY	PIRSF001607:oligo(A) synthetase	3	0.726392	0.00828713	OAS1B, OAS1A, OAS1G	199	6	8136	20.4422	0.695778	0.112192	9.38518
SP_PIR_KEYWORDS	lipoprotein	20	4.84262	0.00762021	GBP5, TNF, BST2, BST1, HCK, CD52, LY6I, NTSR2, LY6C2, VCAM1, CD48, LY6A, CD36, RAC2, LY6E, CCR5, APOL10B, RAB39, ARL5C, GBP2	312	589	17854	1.9431	0.870281	0.0658139	9.55252
INTERPRO	IPR000827:Small chemokine, C-C group, conserved site	4	0.968523	0.00710065	CCL12, CCL2, CCL8, CCL5	340	21	17763	9.95126	0.969983	0.0953172	9.73174
UP_SEQ_FEATURE	nucleotide phosphate-binding region:GTP	12	2.90557	0.00674591	GM1966, IRGM1, IIGP1B, GBP5, GM8995, RAC2, IIGP1, RAB39, MX1, ARL5C, GBP3, MX2, GBP2, GM4070	270	274	16021	2.5987	0.993045	0.210681	9.7625
SP_PIR_KEYWORDS	blocked carboxyl end	3	0.726392	0.00790129	LY6A, CD48, VCAM1	312	8	17854	21.4591	0.879731	0.0660415	9.88819
INTERPRO	IPR013151:Immunoglobulin	10	2.42131	0.00729388	CD48, VCAM1, SIGLEC1, SIGLECE, GP49A, FCGR4, PSG21, FCRLS, FCGR1, IGH-VJ558	340	178	17763	2.93506	0.972724	0.0952064	9.98382
GOTERM_BP_FAT	GO:0002253~activation of immune response	7	1.69492	0.00641939	CFP, C1QB, PTPRC, C4B, KLRK1, UNC93B1, SERPING1	264	86	13588	4.18939	0.999822	0.101132	10.0174
SP_PIR_KEYWORDS	g-protein coupled receptor	38	9.20097	0.00815083	OLFR110, GPR183, VMN1R143, CCR1, FPR1, OLFR1318, GPR65, VMN2R26, OLFR724, OLFR1316, FPR2, OLFR1019, OLFR1016, OLFR191, OLFR1426, OLFR1239, VMN2R93, OLFR1151, OLFR877, OLFR141, GPR18, OLFR799, OLFR1451, OLFR1265, NTSR2, GPR34, OLFR811, OLFR98, CCR5, EMR1, OLFR33, OLFR936, OLFR566, P2RY14, OLFR1205, GPR112, OLFR92, VMN2R61	312	1411	17854	1.54112	0.887543	0.0660078	10.1852
GOTERM_MF_FAT	GO:0019955~cytokine binding	7	1.69492	0.00809803	TNFRSF1B, IL18BP, CCR5, IL10RA, CCR1, IL2RG, CD74	265	88	13288	3.98868	0.927065	0.117216	10.4011
GOTERM_BP_FAT	GO:0045597~positive regulation of cell differentiation	10	2.42131	0.00706236	PTPRC, CD36, BTG1, MNDA, H2-AA, IL2RG, H2-DMA, IGFBP3, CD74, IFI204	264	175	13588	2.94113	0.999925	0.10944	10.967
BIOCARTA	m_pmlPathway:Regulation of transcriptional activity by PML	4	0.968523	0.0109615	TNFRSF1B, TNF, SP100, PML	39	15	1171	8.00684	0.612442	0.612442	11.2062
GOTERM_BP_FAT	GO:0002475~antigen processing and presentation via MHC class Ib	3	0.726392	0.00735014	H2-M3, TAP2, H2-Q6, H2-Q7, H2-Q8, H2-Q9	264	7	13588	22.0584	0.999949	0.112363	11.389
GOTERM_BP_FAT	GO:0045058~T cell selection	4	0.968523	0.0073664	PTPRC, IL15, H2-DMA, CD74	264	21	13588	9.80375	0.999951	0.111335	11.4128
SP_PIR_KEYWORDS	chromosomal protein	8	1.93705	0.00984227	HIST1H4M, HIST4H4, HIST1H2AA, HIST1H4K, HIST2H3C2, HIST2H3C1, HIST1H4A, HIST1H4B, H2AFZ, HIST1H4F, HIST3H2A, HIST1H4C, HIST1H4D, HIST1H4I, HIST1H4J, HIST1H4H, HIST2H3B, SP100, HIST2H4, GM6132, HIST1H2AI, HIST1H3B, HIST1H3C, HIST1H3D, HIST1H3E, HIST1H3F	312	136	17854	3.36614	0.928703	0.0769089	12.1749
PIR_SUPERFAMILY	PIRSF005710:interferon regulatory factor 3-9	3	0.726392	0.0114171	IRF9, IRF7, IRF8	199	7	8136	17.5219	0.806414	0.138668	12.7147
INTERPRO	IPR000243:Peptidase T1A, proteasome beta-subunit	3	0.726392	0.00942378	PSMB10, PSMB8, PSMB9	340	8	17763	19.5915	0.990519	0.118301	12.7193
INTERPRO	IPR019471:Interferon regulatory factor-3	3	0.726392	0.00942378	IRF9, IRF7, IRF8	340	8	17763	19.5915	0.990519	0.118301	12.7193
GOTERM_MF_FAT	GO:0015197~peptide transporter activity	3	0.726392	0.0101739	ABCB9, TAP2, TAP1	265	8	13288	18.8038	0.962849	0.139009	12.9009
GOTERM_BP_FAT	GO:0048585~negative regulation of response to stimulus	6	1.45278	0.00839917	PTPRC, TNFRSF1B, AOAH, CLEC2D, IL1B, SERPING1	264	65	13588	4.75105	0.999988	0.124595	12.9115
GOTERM_BP_FAT	GO:0009306~protein secretion	4	0.968523	0.00840916	NLRC4, TNFSF13B, NLRP3, CXCL10	264	22	13588	9.35813	0.999988	0.123377	12.9258
GOTERM_MF_FAT	GO:0005164~tumor necrosis factor receptor binding	4	0.968523	0.010234	TNFSF10, TNF, LST1, TNFSF13B	265	23	13288	8.72059	0.963569	0.134125	12.9724
UP_SEQ_FEATURE	domain:UPAR/Ly6	4	0.968523	0.00914779	LY6A, LY6E, LY6I, LY6C2	270	26	16021	9.12877	0.998824	0.264061	13.018
GOTERM_BP_FAT	GO:0046651~lymphocyte proliferation	5	1.21065	0.00862219	ITGAL, PTPRC, SLC11A1, CD86, IL15	264	42	13588	6.12734	0.999991	0.124952	13.2319
UP_SEQ_FEATURE	region of interest:Alpha-3	3	0.726392	0.00935422	H2-K1, H2-T23, H2-Q6, H2-Q7, H2-Q8, H2-Q9	270	9	16021	19.779	0.998991	0.259127	13.2926
GOTERM_CC_FAT	GO:0005771~multivesicular body	3	0.726392	0.0121803	H2-AB1, H2-DMA, CD74	242	9	12504	17.2231	0.836959	0.0910459	13.5848
GOTERM_BP_FAT	GO:0043065~positive regulation of apoptosis	12	2.90557	0.00903079	PTPRC, NLRC4, CASP4, TNF, LST1, CASP12, PML, TGM2, CASP1, IGFBP3, FCGR1, IFI204	264	248	13588	2.49047	0.999995	0.129112	13.8162
BIOCARTA	m_mspPathway:Msp/Ron Receptor Signaling Pathway	3	0.726392	0.0141712	TNF, CCL2, IL1B	39	6	1171	15.0128	0.706959	0.458667	14.2647
GOTERM_BP_FAT	GO:0032943~mononuclear cell proliferation	5	1.21065	0.00936498	ITGAL, PTPRC, SLC11A1, CD86, IL15	264	43	13588	5.98485	0.999997	0.13218	14.2913
GOTERM_BP_FAT	GO:0070661~leukocyte proliferation	5	1.21065	0.00936498	ITGAL, PTPRC, SLC11A1, CD86, IL15	264	43	13588	5.98485	0.999997	0.13218	14.2913
INTERPRO	IPR017452:GPCR, rhodopsin-like superfamily	44	10.6538	0.0106813	OLFR110, VMN1R143, GPR183, OLFR707, OLFR706, OLFR331, VMN1R20, CCR1, FPR1, OLFR1318, GPR65, OLFR1316, OLFR724, OLFR298, FPR2, GM7609, OLFR1019, OLFR1016, OLFR191, OLFR1426, OLFR1330, OLFR1239, OLFR1151, OLFR593, OLFR877, OLFR141, GPR18, OLFR799, OLFR1451, OLFR1265, NTSR2, OLFR1328, CSPRS, OLFR811, GPR34, OLFR98, CCR5, OLFR33, OLFR936, P2RY14, VMN1R202, OLFR566, OLFR1205, OLFR504, OLFR92	340	1575	17763	1.45952	0.994925	0.129806	14.2978
GOTERM_BP_FAT	GO:0043068~positive regulation of programmed cell death	12	2.90557	0.00949811	PTPRC, NLRC4, CASP4, TNF, LST1, CASP12, PML, TGM2, CASP1, IGFBP3, FCGR1, IFI204	264	250	13588	2.47055	0.999997	0.132551	14.4799
SP_PIR_KEYWORDS	Signal-anchor	15	3.63196	0.0119235	TNF, BST2, KLRK1, CD72, CD74, TNFSF10, TNFSF13B, CLEC12A, KLRA9, CLEC4E, CD69, CLEC9A, CLEC2D, ERAP1, KLRA2	312	405	17854	2.11942	0.959348	0.0898968	14.5672
COG_ONTOLOGY	DNA replication, recombination, and repair	4	0.968523	0.0301135	DDX58, IFIH1, ZNFX1, DDX60	21	71	2040	5.47284	0.192679	0.192679	14.5835
GOTERM_BP_FAT	GO:0045059~positive thymic T cell selection	3	0.726392	0.00967566	PTPRC, H2-DMA, CD74	264	8	13588	19.3011	0.999998	0.133486	14.7308
PIR_SUPERFAMILY	PIRSF001950:small inducible chemokine, C/CC types	4	0.968523	0.0136684	CCL12, CCL2, CCL8, CCL5	199	21	8136	7.78751	0.860272	0.151262	15.0399
GOTERM_BP_FAT	GO:0010942~positive regulation of cell death	12	2.90557	0.0101063	PTPRC, NLRC4, CASP4, TNF, LST1, CASP12, PML, TGM2, CASP1, IGFBP3, FCGR1, IFI204	264	252	13588	2.45094	0.999999	0.13762	15.3365
GOTERM_BP_FAT	GO:0007186~G-protein coupled receptor protein signaling pathway	51	12.3487	0.0108972	OLFR110, OLFR707, OLFR706, VMN1R20, OLFR1318, VMN2R26, OLFR1316, OLFR298, OLFR1019, OLFR1016, OLFR191, OLFR1426, OLFR1151, OLFR593, GPR18, OLFR877, NTSR2, CCR5, OLFR98, OLFR936, OLFR566, OLFR1205, OLFR92, VMN2R61, VMN1R143, GPR183, OLFR331, CCR1, FPR1, GPR65, OLFR724, FPR2, OLFR1330, TGM2, OLFR1239, VMN2R93, ENTPD1, OLFR141, OLFR799, OLFR1451, OLFR1265, OLFR1328, NPVF, OLFR811, GPR34, EMR1, OLFR3…	264	1877	13588	1.39848	1	0.146144	16.4384
GOTERM_BP_FAT	GO:0042981~regulation of apoptosis	20	4.84262	0.0112935	PTPRC, IFIH1, LST1, TNF, PML, NLRP1B, NLRP3, FCGR1, CD74, SERPINB9, NLRC4, CASP4, TNFSF13B, BTG1, CASP12, TGM2, CASP1, IGFBP3, SPP1, IFI204	264	553	13588	1.86147	1	0.149584	16.9856
SP_PIR_KEYWORDS	transducer	38	9.20097	0.0147067	OLFR110, GPR183, VMN1R143, CCR1, FPR1, OLFR1318, GPR65, VMN2R26, OLFR724, OLFR1316, FPR2, OLFR1019, OLFR1016, OLFR191, OLFR1426, OLFR1239, VMN2R93, OLFR1151, OLFR877, OLFR141, GPR18, OLFR799, OLFR1451, OLFR1265, NTSR2, GPR34, OLFR811, OLFR98, CCR5, EMR1, OLFR33, OLFR936, OLFR566, P2RY14, OLFR1205, GPR112, OLFR92, VMN2R61	312	1467	17854	1.48229	0.980858	0.106871	17.6724
GOTERM_MF_FAT	GO:0045028~purinergic nucleotide receptor activity, G-protein coupled	4	0.968523	0.0143833	GPR183, GPR34, GPR18, P2RY14	265	26	13288	7.71437	0.990581	0.176653	17.7731
GOTERM_MF_FAT	GO:0001608~nucleotide receptor activity, G-protein coupled	4	0.968523	0.0143833	GPR183, GPR34, GPR18, P2RY14	265	26	13288	7.71437	0.990581	0.176653	17.7731
GOTERM_MF_FAT	GO:0032813~tumor necrosis factor receptor superfamily binding	4	0.968523	0.0143833	TNFSF10, TNF, LST1, TNFSF13B	265	26	13288	7.71437	0.990581	0.176653	17.7731
GOTERM_BP_FAT	GO:0008285~negative regulation of cell proliferation	11	2.66344	0.0120023	TNF, LST1, LBX1, BTG1, CD274, PML, IFI30, TNFRSF14, EIF2AK2, IGFBP3, SLFN2	264	224	13588	2.52753	1	0.156712	17.9555
SP_PIR_KEYWORDS	methylation	10	2.42131	0.015644	HIST1H4M, HIST4H4, HIST1H4K, HIST2H3C2, HIST2H3C1, RAC2, HIST1H4A, HIST1H4B, HIST1H4F, HIST3H2A, HIST1H4C, HIST1H4D, HIST1H4I, HIST1H4J, HIST1H4H, HIST2H3B, GM5643, GBP5, HIST2H4, GM6132, HIST1H2AI, HIST1H3B, HIST1H3C, HIST1H3D, RAB39, HIST1H3E, HIST1H3F, GBP2	312	221	17854	2.58934	0.985153	0.110365	18.6945
GOTERM_BP_FAT	GO:0043067~regulation of programmed cell death	20	4.84262	0.0127471	PTPRC, IFIH1, LST1, TNF, PML, NLRP1B, NLRP3, FCGR1, CD74, SERPINB9, NLRC4, CASP4, TNFSF13B, BTG1, CASP12, TGM2, CASP1, IGFBP3, SPP1, IFI204	264	560	13588	1.8382	1	0.164066	18.9634
UP_SEQ_FEATURE	domain:ABC transmembrane type-1	3	0.726392	0.0139786	ABCB9, TAP2, TAP1	270	11	16021	16.1828	0.999967	0.349834	19.2361
INTERPRO	IPR016129:Peptidase C14, ICE, catalytic subunit p20, active site	3	0.726392	0.0147685	CASP4, CASP12, CASP1	340	10	17763	15.6732	0.999338	0.171136	19.2468
INTERPRO	IPR002138:Peptidase C14, caspase non-catalytic subunit p10	3	0.726392	0.0147685	CASP4, CASP12, CASP1	340	10	17763	15.6732	0.999338	0.171136	19.2468
SMART	SM00134:LU	4	0.968523	0.0188976	LY6A, LY6E, LY6I, LY6C2	181	29	9131	6.95828	0.881967	0.234403	19.4482
SMART	SM00115:CASc	3	0.726392	0.0189096	CASP4, CASP12, CASP1	181	11	9131	13.7584	0.882128	0.211461	19.4593
GOTERM_BP_FAT	GO:0010941~regulation of cell death	20	4.84262	0.0134001	PTPRC, IFIH1, LST1, TNF, PML, NLRP1B, NLRP3, FCGR1, CD74, SERPINB9, NLRC4, CASP4, TNFSF13B, BTG1, CASP12, TGM2, CASP1, IGFBP3, SPP1, IFI204	264	563	13588	1.82841	1	0.170146	19.8375
GOTERM_BP_FAT	GO:0006323~DNA packaging	7	1.69492	0.0136377	HIST1H4M, HIST4H4, HIST1H2AA, HIST1H4K, HIST2H3C2, HIST2H3C1, HIST1H4A, HIST1H4B, H2AFZ, HIST1H4F, HIST3H2A, HIST1H4C, HIST1H4D, HIST1H4I, HIST1H4J, HIST1H4H, HIST2H3B, HIST2H4, GM6132, HIST1H2AI, HIST1H3B, HIST1H3C, HIST1H3D, HIST1H3E, HIST1H3F	264	101	13588	3.56721	1	0.1713	20.1533
GOTERM_MF_FAT	GO:0001614~purinergic nucleotide receptor activity	4	0.968523	0.0176049	GPR183, GPR34, GPR18, P2RY14	265	28	13288	7.16334	0.996718	0.204489	21.3301
GOTERM_MF_FAT	GO:0016502~nucleotide receptor activity	4	0.968523	0.0176049	GPR183, GPR34, GPR18, P2RY14	265	28	13288	7.16334	0.996718	0.204489	21.3301
GOTERM_BP_FAT	GO:0006909~phagocytosis	5	1.21065	0.0146976	SLC11A1, CD36, HCK, IRF8, FCGR1	264	49	13588	5.25201	1	0.18173	21.548
GOTERM_BP_FAT	GO:0046456~icosanoid biosynthetic process	4	0.968523	0.0148796	ALOX5AP, LTC4S, 2010111I01RIK, CD74	264	27	13588	7.62514	1	0.182116	21.7852
GOTERM_BP_FAT	GO:0043368~positive T cell selection	3	0.726392	0.0151584	PTPRC, H2-DMA, CD74	264	10	13588	15.4409	1	0.183561	22.1472
INTERPRO	IPR016054:Ly-6 antigen / uPA receptor -like	4	0.968523	0.0174415	LY6A, LY6E, LY6I, LY6C2	340	29	17763	7.20609	0.999826	0.194606	22.3382
INTERPRO	IPR018363:CD59 antigen, conserved site	4	0.968523	0.0174415	LY6A, LY6E, LY6I, LY6C2	340	29	17763	7.20609	0.999826	0.194606	22.3382
INTERPRO	IPR015917:Peptidase C14, caspase precursor p45, core	3	0.726392	0.0178249	CASP4, CASP12, CASP1	340	11	17763	14.2484	0.999856	0.194126	22.7725
INTERPRO	IPR004073:GPCR, family 3, vomeronasal receptor, type 2	3	0.726392	0.0178249	VMN2R26, VMN2R93, VMN2R61	340	11	17763	14.2484	0.999856	0.194126	22.7725
GOTERM_BP_FAT	GO:0012502~induction of programmed cell death	9	2.17918	0.0160565	CASP4, TNF, LST1, CASP12, PML, TGM2, CASP1, FCGR1, IFI204	264	167	13588	2.77382	1	0.191689	23.3026
GOTERM_BP_FAT	GO:0006917~induction of apoptosis	9	2.17918	0.0160565	CASP4, TNF, LST1, CASP12, PML, TGM2, CASP1, FCGR1, IFI204	264	167	13588	2.77382	1	0.191689	23.3026
GOTERM_BP_FAT	GO:0006636~unsaturated fatty acid biosynthetic process	4	0.968523	0.0164314	ALOX5AP, LTC4S, 2010111I01RIK, CD74	264	28	13588	7.35281	1	0.194026	23.7803
BIOCARTA	m_il10Pathway:IL-10 Anti-inflammatory Signaling Pathway	3	0.726392	0.0253875	TNF, IL10RA, STAT1	39	8	1171	11.2596	0.890466	0.521536	24.217
BIOCARTA	m_ifnaPathway:IFN alpha signaling pathway	3	0.726392	0.0253875	IRF9, STAT1, STAT2	39	8	1171	11.2596	0.890466	0.521536	24.217
SP_PIR_KEYWORDS	gtp-binding	12	2.90557	0.0216993	GM1966, IRGM1, IIGP1B, GBP5, GM8995, RAC2, IIGP1, RAB39, MX1, ARL5C, GBP3, MX2, GBP2, GM4070	312	313	17854	2.19391	0.997142	0.146415	25.0198
INTERPRO	IPR000276:7TM GPCR, rhodopsin-like	40	9.68523	0.0200666	OLFR110, GPR183, OLFR707, OLFR706, OLFR331, CCR1, FPR1, OLFR1318, GPR65, OLFR1316, OLFR724, OLFR298, FPR2, OLFR1019, OLFR1016, OLFR191, OLFR1426, OLFR1330, OLFR1239, OLFR1151, OLFR593, OLFR877, OLFR141, GPR18, OLFR799, OLFR1451, OLFR1265, OLFR1328, NTSR2, GPR34, OLFR811, OLFR98, CCR5, OLFR33, OLFR936, P2RY14, OLFR566, OLFR1205, OLFR504, OLFR92	340	1458	17763	1.43331	0.999953	0.211369	25.2667
SMART	SM00208:TNFR	4	0.968523	0.026652	TNFRSF11B, TNFRSF1B, TNFRSF26, TNFRSF14	181	33	9131	6.11485	0.951468	0.26107	26.3776
INTERPRO	IPR002934:Nucleotidyltransferase	3	0.726392	0.0211232	OAS1A, OAS2, OAS1G	340	12	17763	13.061	0.999973	0.21673	26.4161
GOTERM_BP_FAT	GO:0006333~chromatin assembly or disassembly	7	1.69492	0.019204	HIST1H4M, HIST4H4, HIST1H2AA, HIST1H4K, HIST2H3C2, HIST2H3C1, HIST1H4A, HIST1H4B, H2AFZ, HIST1H4F, HIST3H2A, HIST1H4C, HIST1H4D, HIST1H4I, HIST1H4J, HIST1H4H, HIST2H3B, HIST2H4, GM6132, HIST1H2AI, HIST1H3B, HIST1H3C, HIST1H3D, HIST1H3E, HIST1H3F	264	109	13588	3.30539	1	0.221222	27.2264
GOTERM_BP_FAT	GO:0010033~response to organic substance	18	4.35835	0.0192848	CIITA, H2-M3, VMN1R20, HCLS1, VMN2R26, SERPINA3F, STAT1, CCL5, CD48, SLC11A1, VMN1R202, TAP2, CASP12, IL1B, FABP4, CASP1, EIF2AK2, IRG1	264	505	13588	1.83456	1	0.220186	27.3247
KEGG_PATHWAY	mmu04640:Hematopoietic cell lineage	7	1.69492	0.0291387	TNF, CD36, H2-EB1, H2-AA, IL1B, FCGR1, IGH-VJ558	161	84	5738	2.96998	0.932188	0.13206	27.5583
GOTERM_BP_FAT	GO:0031348~negative regulation of defense response	4	0.968523	0.0197973	TNFRSF1B, AOAH, CLEC2D, SERPING1	264	30	13588	6.86263	1	0.223506	27.9446
GOTERM_BP_FAT	GO:0002526~acute inflammatory response	6	1.45278	0.0203435	CFP, C1QB, C4B, IL1B, SERPING1, FCGR1	264	81	13588	3.81257	1	0.227086	28.5999
UP_SEQ_FEATURE	domain:Ig-like C2-type 1	7	1.69492	0.0224785	CD48, VCAM1, SIGLEC1, SIGLECE, GP49A, LY9, FCGR1	270	130	16021	3.19507	1	0.487011	29.1804
GOTERM_BP_FAT	GO:0048534~hemopoietic or lymphoid organ development	12	2.90557	0.0211198	PTPRC, GPR183, TNF, CXCL13, HCLS1, CCR1, IRF8, IRF1, PML, IL15, H2-DMA, CD74	264	281	13588	2.19799	1	0.232829	29.5216
UP_SEQ_FEATURE	domain:Ig-like C2-type 2	7	1.69492	0.0232383	CD48, VCAM1, SIGLEC1, SIGLECE, GP49A, LY9, FCGR1	270	131	16021	3.17068	1	0.485098	30.0112
INTERPRO	IPR001368:TNFR/CD27/30/40/95 cysteine-rich region	4	0.968523	0.0246333	TNFRSF11B, TNFRSF1B, TNFRSF26, TNFRSF14	340	33	17763	6.33262	0.999995	0.24338	30.1176
INTERPRO	IPR011600:Peptidase C14, caspase catalytic	3	0.726392	0.024653	CASP4, CASP12, CASP1	340	13	17763	12.0563	0.999995	0.238844	30.1379
INTERPRO	IPR016050:Proteasome, beta-type subunit, conserved site	3	0.726392	0.024653	PSMB10, PSMB8, PSMB9	340	13	17763	12.0563	0.999995	0.238844	30.1379
INTERPRO	IPR001309:Peptidase C14, ICE, catalytic subunit p20	3	0.726392	0.024653	CASP4, CASP12, CASP1	340	13	17763	12.0563	0.999995	0.238844	30.1379
GOTERM_BP_FAT	GO:0010829~negative regulation of glucose transport	3	0.726392	0.0216741	TNF, LST1, IL1B	264	12	13588	12.8674	1	0.236302	30.1729
INTERPRO	IPR011029:DEATH-like	5	1.21065	0.0260815	NLRC4, CASP4, CASP12, NLRP3, CASP1	340	59	17763	4.42747	0.999998	0.246225	31.5937
GOTERM_BP_FAT	GO:0019221~cytokine-mediated signaling pathway	5	1.21065	0.0229558	TNF, IIGP1B, CCL2, IL1B, IIGP1, STAT1	264	56	13588	4.59551	1	0.246566	31.6572
INTERPRO	IPR001526:CD59 antigen	4	0.968523	0.0266449	LY6A, LY6E, LY6I, LY6C2	340	34	17763	6.14637	0.999998	0.246257	32.1601
GOTERM_BP_FAT	GO:0034097~response to cytokine stimulus	4	0.968523	0.0235145	CIITA, SLC11A1, SERPINA3F, CCL5	264	32	13588	6.43371	1	0.249844	32.295
GOTERM_CC_FAT	GO:0005783~endoplasmic reticulum	25	6.05327	0.0333465	CYP2D9, IIGP1B, CYP2C69, UNC93B1, RSAD2, LTC4S, CD74, TAPBP, TMEM173, TAP2, ALOX5AP, TAP1, IIGP1, ERAP1, ABCB9, IRGM1, PGAP1, IFI47, PSMB8, PSMB9, CASP12, H2-AA, CYP2D26, CYP2C38, TAPBPL, H2-DMA	242	838	12504	1.54145	0.993392	0.221956	33.2398
GOTERM_MF_FAT	GO:0070330~aromatase activity	4	0.968523	0.0294887	CYP2D9, CYP2C69, CYP2D26, CYP2C38	265	34	13288	5.89922	0.999935	0.309748	33.2556
GOTERM_BP_FAT	GO:0030097~hemopoiesis	11	2.66344	0.0245281	PTPRC, GPR183, TNF, HCLS1, CCR1, IRF8, IRF1, PML, IL15, H2-DMA, CD74	264	251	13588	2.25564	1	0.25721	33.4376
SP_PIR_KEYWORDS	microsome	6	1.45278	0.0306099	CYP2D9, CYP2C69, CYP2D26, CYP2C38, TAPBPL, TAPBP	312	100	17854	3.43346	0.999752	0.196224	33.5049
INTERPRO	IPR002398:Peptidase C14, caspase precursor p45	3	0.726392	0.0284043	CASP4, CASP12, CASP1	340	14	17763	11.1952	0.999999	0.255736	33.9008
GOTERM_BP_FAT	GO:0043123~positive regulation of I-kappaB kinase/NF-kappaB cascade	4	0.968523	0.0255051	TNF, LST1, TGM2, IL1B	264	33	13588	6.23875	1	0.264056	34.5219
GOTERM_BP_FAT	GO:0006690~icosanoid metabolic process	4	0.968523	0.0275833	ALOX5AP, LTC4S, 2010111I01RIK, CD74	264	34	13588	6.05526	1	0.280376	36.7735
SP_PIR_KEYWORDS	Apoptosis	12	2.90557	0.0345667	TNFRSF11B, TMEM173, TNFSF10, CASP4, NAIP2, CASP12, NAIP5, XAF1, NLRP3, CASP1, DNASE1L3, DRAM1	312	337	17854	2.03766	0.999917	0.214029	36.9805
GOTERM_CC_FAT	GO:0032398~MHC class Ib protein complex	2	0.484262	0.0381777	H2-M3, H2-Q6, H2-Q7, H2-Q8, H2-Q9	242	2	12504	51.6694	0.996852	0.239921	37.1083
GOTERM_BP_FAT	GO:0010740~positive regulation of protein kinase cascade	6	1.45278	0.0279335	PTPRC, TNF, LST1, HCLS1, TGM2, IL1B	264	88	13588	3.5093	1	0.281338	37.1456
COG_ONTOLOGY	Secondary metabolites biosynthesis, transport, and catabolism	4	0.968523	0.0872733	CYP2D9, CYP2C69, CYP2D26, CYP2C38	21	109	2040	3.56488	0.472302	0.273572	37.5485
UP_SEQ_FEATURE	domain:Ig-like V-type	6	1.45278	0.0308745	SIGLEC1, SIGLECE, CD86, CD274, TIMD4, TAPBPL	270	104	16021	3.42329	1	0.573678	37.8704
GOTERM_BP_FAT	GO:0002520~immune system development	12	2.90557	0.0287754	PTPRC, GPR183, TNF, CXCL13, HCLS1, CCR1, IRF8, IRF1, PML, IL15, H2-DMA, CD74	264	295	13588	2.09368	1	0.286472	38.0319
GOTERM_BP_FAT	GO:0007159~leukocyte adhesion	3	0.726392	0.0291361	VCAM1, ITGAL, PTPRC	264	14	13588	11.0292	1	0.28745	38.408
GOTERM_BP_FAT	GO:0042102~positive regulation of T cell proliferation	4	0.968523	0.0297492	ITGAL, PTPRC, TNFSF13B, IL15	264	35	13588	5.88225	1	0.290512	39.0424
GOTERM_BP_FAT	GO:0002455~humoral immune response mediated by circulating immunoglobulin	4	0.968523	0.0297492	C1QB, C4B, SERPING1, IGH-VJ558	264	35	13588	5.88225	1	0.290512	39.0424
UP_SEQ_FEATURE	chain:Interferon-activable protein 204	2	0.484262	0.0333	MNDA, IFI204	270	2	16021	59.337	1	0.588441	40.1889
UP_SEQ_FEATURE	domain:Macro 2	2	0.484262	0.0333	PARP9, PARP14	270	2	16021	59.337	1	0.588441	40.1889
UP_SEQ_FEATURE	domain:DBB	2	0.484262	0.0333	PIK3AP1, BANK1	270	2	16021	59.337	1	0.588441	40.1889
UP_SEQ_FEATURE	region of interest:Involved in peptide-binding site	2	0.484262	0.0333	TAP2, TAP1	270	2	16021	59.337	1	0.588441	40.1889
UP_SEQ_FEATURE	chain:Interferon-activable protein 205-B	2	0.484262	0.0333	MNDA, IFI204	270	2	16021	59.337	1	0.588441	40.1889
UP_SEQ_FEATURE	region of interest:4 X 7 AA tandem repeats of T-S-T-A-Q-A- [GR]	2	0.484262	0.0333	MNDA, IFI204	270	2	16021	59.337	1	0.588441	40.1889
UP_SEQ_FEATURE	region of interest:Interaction with ID2	2	0.484262	0.0333	MNDA, IFI204	270	2	16021	59.337	1	0.588441	40.1889
UP_SEQ_FEATURE	domain:Macro 1	2	0.484262	0.0333	PARP9, PARP14	270	2	16021	59.337	1	0.588441	40.1889
UP_SEQ_FEATURE	chain:Interferon-induced very large GTPase 1	2	0.484262	0.0333	GM1966, GM8995, GM4070	270	2	16021	59.337	1	0.588441	40.1889
UP_SEQ_FEATURE	region of interest:7 X 7 AA tandem repeats of T-S-T-A-Q-A- [GR]	2	0.484262	0.0333	MNDA, IFI204	270	2	16021	59.337	1	0.588441	40.1889
COG_ONTOLOGY	Amino acid transport and metabolism	3	0.726392	0.0964698	ERAP1, SLC15A3, SLC7A7	21	54	2040	5.39683	0.508415	0.210777	40.7253
GOTERM_BP_FAT	GO:0006956~complement activation	4	0.968523	0.0320022	CFP, C1QB, C4B, SERPING1	264	36	13588	5.71886	1	0.306862	41.3214
GOTERM_BP_FAT	GO:0002541~activation of plasma proteins involved in acute inflammatory response	4	0.968523	0.0320022	CFP, C1QB, C4B, SERPING1	264	36	13588	5.71886	1	0.306862	41.3214
GOTERM_BP_FAT	GO:0033559~unsaturated fatty acid metabolic process	4	0.968523	0.0320022	ALOX5AP, LTC4S, 2010111I01RIK, CD74	264	36	13588	5.71886	1	0.306862	41.3214
GOTERM_BP_FAT	GO:0051222~positive regulation of protein transport	4	0.968523	0.0320022	TNF, LST1, NLRP3, CASP1	264	36	13588	5.71886	1	0.306862	41.3214
INTERPRO	IPR007237:CD20/IgE Fc receptor beta subunit	3	0.726392	0.0365331	MS4A4C, MS4A6C, MS4A6B	340	16	17763	9.79577	1	0.31181	41.4171
INTERPRO	IPR017855:SMAD domain-like	3	0.726392	0.0365331	IRF9, IRF7, IRF8	340	16	17763	9.79577	1	0.31181	41.4171
INTERPRO	IPR001353:Proteasome, alpha and beta subunits	3	0.726392	0.0365331	PSMB10, PSMB8, PSMB9	340	16	17763	9.79577	1	0.31181	41.4171
GOTERM_MF_FAT	GO:0046978~TAP1 binding	2	0.484262	0.0393418	TAP2, TAP1	265	2	13288	50.1434	0.999998	0.380391	41.8493
GOTERM_CC_FAT	GO:0005576~extracellular region	43	10.4116	0.0445421	TNF, CCL2, FCNA, CXCL9, CCL8, DCN, IL15, MMP3, CXCL11, CCL5, CTLA2A, CXCL10, CFP, LGALS3BP, TNFRSF11B, ISG15, HPSE, HAMP, GLIPR1, TGM2, ERAP1, IL1B, FGL2, CASP1, ENTPD1, IGH-VJ558, SPP1, KLK1B21, C4B, SERPING1, MMP12, C1QB, CCL12, SIGLEC1, TNFSF10, NPVF, IL18BP, TNFSF13B, CXCL13, CXCL16, APOL10B, APOL9B, IGFBP3	242	1680	12504	1.32249	0.998822	0.264	41.8912
GOTERM_BP_FAT	GO:0045061~thymic T cell selection	3	0.726392	0.0331962	PTPRC, H2-DMA, CD74	264	15	13588	10.2939	1	0.314265	42.4966
INTERPRO	IPR013305:ABC transporter, ABCB2	2	0.484262	0.0378061	ABCB9, TAP1	340	2	17763	52.2441	1	0.315609	42.5194
INTERPRO	IPR005293:Antigen peptide transporter 2	2	0.484262	0.0378061	TAP2, TAP1	340	2	17763	52.2441	1	0.315609	42.5194
INTERPRO	IPR008803:Root hair defective 3 GTP-binding	2	0.484262	0.0378061	GM1966, GM8995, GM4070	340	2	17763	52.2441	1	0.315609	42.5194
INTERPRO	IPR008056:Tapasin	2	0.484262	0.0378061	TAPBPL, TAPBP	340	2	17763	52.2441	1	0.315609	42.5194
INTERPRO	IPR018295:FLAP/GST2/LTC4S, conserved site	2	0.484262	0.0378061	ALOX5AP, LTC4S	340	2	17763	52.2441	1	0.315609	42.5194
INTERPRO	IPR015577:Interferon-induced Mx protein	2	0.484262	0.0378061	MX1, MX2	340	2	17763	52.2441	1	0.315609	42.5194
INTERPRO	IPR017893:DBB domain	2	0.484262	0.0378061	PIK3AP1, BANK1	340	2	17763	52.2441	1	0.315609	42.5194
SMART	SM00207:TNF	3	0.726392	0.0480839	TNFSF10, TNF, TNFSF13B	181	18	9131	8.40792	0.995991	0.394526	42.7996
GOTERM_BP_FAT	GO:0032496~response to lipopolysaccharide	4	0.968523	0.036768	SLC11A1, IL1B, STAT1, IRG1	264	38	13588	5.41786	1	0.33977	45.8812
UP_SEQ_FEATURE	repeat:TNFR-Cys 3	3	0.726392	0.0398057	TNFRSF11B, TNFRSF1B, TNFRSF26	270	19	16021	9.36901	1	0.642313	46.0147
UP_SEQ_FEATURE	domain:CARD	3	0.726392	0.0398057	CASP4, CASP12, CASP1	270	19	16021	9.36901	1	0.642313	46.0147
INTERPRO	IPR008983:Tumour necrosis factor-like	4	0.968523	0.0430899	C1QB, TNFSF10, TNF, TNFSF13B	340	41	17763	5.09699	1	0.346173	46.8918
GOTERM_BP_FAT	GO:0048525~negative regulation of viral reproduction	2	0.484262	0.0383374	OAS1B, OAS1A	264	2	13588	51.4697	1	0.349287	47.3085
GOTERM_BP_FAT	GO:0032612~interleukin-1 production	2	0.484262	0.0383374	NLRC4, NLRP3	264	2	13588	51.4697	1	0.349287	47.3085
GOTERM_BP_FAT	GO:0019885~antigen processing and presentation of endogenous peptide antigen via MHC class I	2	0.484262	0.0383374	TAPBPL, TAPBP	264	2	13588	51.4697	1	0.349287	47.3085
GOTERM_BP_FAT	GO:0050701~interleukin-1 secretion	2	0.484262	0.0383374	NLRC4, NLRP3	264	2	13588	51.4697	1	0.349287	47.3085
GOTERM_BP_FAT	GO:0002476~antigen processing and presentation of endogenous peptide antigen via MHC class Ib	2	0.484262	0.0383374	H2-M3, H2-Q6, H2-Q7, H2-Q8, H2-Q9	264	2	13588	51.4697	1	0.349287	47.3085
GOTERM_BP_FAT	GO:0007166~cell surface receptor linked signal transduction	61	14.77	0.0383502	OLFR110, OLFR707, OLFR706, VMN1R20, OLFR1318, VMN2R26, OLFR1316, OLFR298, OLFR1019, OLFR1016, OLFR191, OLFR1426, ADAM8, OLFR1151, OLFR593, GPR18, OLFR877, NTSR2, CCR5, OLFR98, OLFR936, OLFR566, OLFR1205, OLFR92, VMN2R61, VMN1R143, GPR183, ITGAL, CCL2, OLFR331, CCR1, FPR1, GPR65, KLRK1, PML, OLFR724, FPR2, TNFRSF1B, PTK2B, OLFR1330, TGM2, OLFR1239, VMN2R93, ENTPD1, PTPRC, OLFR799, OLFR141, OLFR145…	264	2495	13588	1.25838	1	0.347105	47.32
SMART	SM00382:AAA	7	1.69492	0.0551263	ABCB9, MOV10, NAIP2, TAP2, TAP1, NAV3, ABCG1	181	138	9131	2.55893	0.998255	0.410946	47.4174
GOTERM_CC_FAT	GO:0005770~late endosome	4	0.968523	0.0525291	SLC11A1, H2-AB1, H2-DMA, CD74	242	44	12504	4.69722	0.99966	0.293346	47.4216
INTERPRO	IPR006052:Tumor Necrosis Factor	3	0.726392	0.0454356	TNFSF10, TNF, TNFSF13B	340	18	17763	8.70735	1	0.35594	48.732
GOTERM_CC_FAT	GO:0005839~proteasome core complex	3	0.726392	0.0559762	PSMB10, PSMB8, PSMB9	242	20	12504	7.75041	0.999802	0.298983	49.6559
PIR_SUPERFAMILY	PIRSF000045:cytochrome P450 CYP2D6	4	0.968523	0.0563514	CYP2D9, CYP2C69, CYP2D26, CYP2C38	199	36	8136	4.54271	0.99975	0.47166	49.6868
SP_PIR_KEYWORDS	threonine protease	3	0.726392	0.051094	PSMB10, PSMB8, PSMB9	312	21	17854	8.17491	0.999999	0.295364	49.7603
SP_PIR_KEYWORDS	cytokine receptor	3	0.726392	0.051094	TNFRSF1B, IL10RA, IL2RG	312	21	17854	8.17491	0.999999	0.295364	49.7603
GOTERM_BP_FAT	GO:0043122~regulation of I-kappaB kinase/NF-kappaB cascade	4	0.968523	0.0418763	TNF, LST1, TGM2, IL1B	264	40	13588	5.14697	1	0.370373	50.3981
GOTERM_BP_FAT	GO:0019370~leukotriene biosynthetic process	3	0.726392	0.0419261	ALOX5AP, LTC4S, 2010111I01RIK	264	17	13588	9.08289	1	0.36839	50.4404
GOTERM_BP_FAT	GO:0045766~positive regulation of angiogenesis	3	0.726392	0.0419261	BTG1, ERAP1, IL1B	264	17	13588	9.08289	1	0.36839	50.4404
GOTERM_BP_FAT	GO:0043450~alkene biosynthetic process	3	0.726392	0.0419261	ALOX5AP, LTC4S, 2010111I01RIK	264	17	13588	9.08289	1	0.36839	50.4404
INTERPRO	IPR003593:ATPase, AAA+ type, core	7	1.69492	0.0491352	ABCB9, MOV10, NAIP2, TAP2, TAP1, NAV3, ABCG1	340	138	17763	2.65006	1	0.373565	51.5141
GOTERM_BP_FAT	GO:0051050~positive regulation of transport	7	1.69492	0.0432821	SLC11A1, TNF, LST1, LOC100038947, NLRP3, CASP1, FCGR1	264	132	13588	2.72945	1	0.375567	51.5777
SP_PIR_KEYWORDS	isopeptide bond	10	2.42131	0.0541101	HIST1H4M, HIST4H4, HIST1H4K, PML, HIST2H3C2, HIST2H3C1, ISG15, HIST1H4A, HIST1H4B, H2AFZ, HIST1H4F, HIST3H2A, HIST1H4C, HIST1H4D, HIST1H4I, HIST1H4J, HIST1H4H, HIST2H3B, GM5643, STAT1, HIST2H4, IRF1, HIST1H2AI, HIST1H3B, HIST1H3C, HIST1H3D, HIST1H3E, HIST1H3F	312	277	17854	2.06586	1	0.303904	51.8163
UP_SEQ_FEATURE	region of interest:Beta-1	2	0.484262	0.0495334	H2-EB1, H2-AB1	270	3	16021	39.558	1	0.711472	53.7446
UP_SEQ_FEATURE	region of interest:Beta-2	2	0.484262	0.0495334	H2-EB1, H2-AB1	270	3	16021	39.558	1	0.711472	53.7446
UP_SEQ_FEATURE	domain:CARD 1	2	0.484262	0.0495334	DDX58, IFIH1	270	3	16021	39.558	1	0.711472	53.7446
UP_SEQ_FEATURE	domain:CARD 2	2	0.484262	0.0495334	DDX58, IFIH1	270	3	16021	39.558	1	0.711472	53.7446
GOTERM_BP_FAT	GO:0030005~cellular di-, tri-valent inorganic cation homeostasis	7	1.69492	0.0459942	PTPRC, SLC11A1, CCL2, HAMP, TGM2, IL1B, BANK1	264	134	13588	2.68872	1	0.391756	53.7791
GOTERM_MF_FAT	GO:0016712~oxidoreductase activity, acting on paired donors, with incorporation or reduction of molecular oxygen, reduced flavin or flavoprotein as one donor, and incorporation of one atom of oxygen	4	0.968523	0.0565613	CYP2D9, CYP2C69, CYP2D26, CYP2C38	265	44	13288	4.55849	1	0.488073	54.4536
UP_SEQ_FEATURE	repeat:TNFR-Cys 2	3	0.726392	0.0520437	TNFRSF11B, TNFRSF1B, TNFRSF26	270	22	16021	8.09141	1	0.717898	55.5644
UP_SEQ_FEATURE	repeat:TNFR-Cys 1	3	0.726392	0.0520437	TNFRSF11B, TNFRSF1B, TNFRSF26	270	22	16021	8.09141	1	0.717898	55.5644
INTERPRO	IPR001353:Proteasome, subunit alpha/beta	3	0.726392	0.0550419	PSMB10, PSMB8, PSMB9	340	20	17763	7.83662	1	0.402991	55.6663
KEGG_PATHWAY	mmu05020:Prion diseases	4	0.968523	0.072734	C1QB, CASP12, IL1B, CCL5	161	35	5738	4.07311	0.998963	0.290782	56.1
INTERPRO	IPR001446:5-lipoxygenase-activating protein	2	0.484262	0.0561712	ALOX5AP, LTC4S	340	3	17763	34.8294	1	0.403777	56.4215
INTERPRO	IPR001003:MHC class II, alpha chain, N-terminal	2	0.484262	0.0561712	H2-AA, H2-DMA	340	3	17763	34.8294	1	0.403777	56.4215
GOTERM_BP_FAT	GO:0032101~regulation of response to external stimulus	6	1.45278	0.049643	TNFRSF1B, AOAH, TGM2, FABP4, SERPING1, FCGR1	264	103	13588	2.99823	1	0.413417	56.5928
GOTERM_BP_FAT	GO:0008284~positive regulation of cell proliferation	11	2.66344	0.0498932	ITGAL, PTPRC, TNF, CCL2, TNFSF13B, RAC2, HCLS1, TGM2, FABP4, IL15, CXCL10	264	284	13588	1.99354	1	0.412596	56.7797
SP_PIR_KEYWORDS	Protease	15	3.63196	0.0623031	PSMB10, KLK1B21, MMP3, MMP12, PSMB8, PSMB9, LAP3, USP18, CASP4, CASP12, ERAP1, CTSC, CASP1, ADAM8, 2010111I01RIK	312	509	17854	1.68638	1	0.33565	57.0156
GOTERM_BP_FAT	GO:0006691~leukotriene metabolic process	3	0.726392	0.0514073	ALOX5AP, LTC4S, 2010111I01RIK	264	19	13588	8.12679	1	0.419811	57.8949
GOTERM_BP_FAT	GO:0002285~lymphocyte activation during immune response	3	0.726392	0.0514073	SLC11A1, GPR183, H2-M3	264	19	13588	8.12679	1	0.419811	57.8949
GOTERM_BP_FAT	GO:0007610~behavior	14	3.38983	0.0517868	CCL12, CCL2, RAC2, CXCL13, CXCL16, CCR1, FPR1, IL1B, CCL8, FPR2, CCL5, CXCL11, CALB1, CXCL10	264	405	13588	1.7792	1	0.419777	58.1701
SP_PIR_KEYWORDS	Aminopeptidase	3	0.726392	0.0649201	LAP3, ERAP1, 2010111I01RIK	312	24	17854	7.15304	1	0.34084	58.5638
GOTERM_MF_FAT	GO:0070003~threonine-type peptidase activity	3	0.726392	0.064463	PSMB10, PSMB8, PSMB9	265	21	13288	7.16334	1	0.522826	59.3448
GOTERM_MF_FAT	GO:0004298~threonine-type endopeptidase activity	3	0.726392	0.064463	PSMB10, PSMB8, PSMB9	265	21	13288	7.16334	1	0.522826	59.3448
GOTERM_BP_FAT	GO:0043933~macromolecular complex subunit organization	13	3.1477	0.0540849	HIST1H4M, HIST4H4, HIST1H2AA, HIST1H4K, PML, HIST2H3C2, HIST2H3C1, CD74, HIST1H4A, PTK2B, HIST1H4B, H2AFZ, TGM2, HIST1H4F, HIST3H2A, HIST1H4C, HIST1H4D, HIST1H4I, HIST1H4J, HIST1H4H, HIST2H3B, ABCG1, HIST2H4, GM6132, HIST1H3B, HIST1H2AI, HIST1H3C, HIST1H3D, HIST1H3E, H2-DMA, HIST1H3F	264	367	13588	1.82318	1	0.431566	59.8011
SP_PIR_KEYWORDS	proteasome	4	0.968523	0.0678145	PSMB10, PSME1, PSMB8, PSMB9	312	54	17854	4.23884	1	0.346968	60.2161
GOTERM_BP_FAT	GO:0045765~regulation of angiogenesis	4	0.968523	0.0561051	BTG1, PML, ERAP1, IL1B	264	45	13588	4.57508	1	0.441321	61.1854
SP_PIR_KEYWORDS	cell adhesion	12	2.90557	0.0698613	VCAM1, ITGAL, SIGLEC1, SIGLECE, LGALS3BP, GLYCAM1, CD36, CD93, KLRA9, LY9, KLRA2, SPP1	312	380	17854	1.80709	1	0.349297	61.3475
GOTERM_BP_FAT	GO:0042269~regulation of natural killer cell mediated cytotoxicity	3	0.726392	0.0564076	H2-M3, KLRK1, CLEC2D	264	20	13588	7.72045	1	0.440685	61.3887
GOTERM_BP_FAT	GO:0010827~regulation of glucose transport	3	0.726392	0.0564076	TNF, LST1, IL1B	264	20	13588	7.72045	1	0.440685	61.3887
GOTERM_BP_FAT	GO:0002715~regulation of natural killer cell mediated immunity	3	0.726392	0.0564076	H2-M3, KLRK1, CLEC2D	264	20	13588	7.72045	1	0.440685	61.3887
GOTERM_BP_FAT	GO:0002698~negative regulation of immune effector process	3	0.726392	0.0564076	PTPRC, CLEC2D, SERPING1	264	20	13588	7.72045	1	0.440685	61.3887
UP_SEQ_FEATURE	lipid moiety-binding region:GPI-anchor amidated glycine	3	0.726392	0.0608469	LY6A, LY6I, LY6C2	270	24	16021	7.41713	1	0.763058	61.431
GOTERM_BP_FAT	GO:0050663~cytokine secretion	2	0.484262	0.0569534	NLRC4, NLRP3	264	3	13588	34.3131	1	0.441492	61.7532
GOTERM_BP_FAT	GO:0006926~virus-infected cell apoptosis	2	0.484262	0.0569534	CASP12, EIF2AK2	264	3	13588	34.3131	1	0.441492	61.7532
GOTERM_BP_FAT	GO:0002477~antigen processing and presentation of exogenous peptide antigen via MHC class Ib	2	0.484262	0.0569534	H2-M3, TAP2	264	3	13588	34.3131	1	0.441492	61.7532
GOTERM_BP_FAT	GO:0002481~antigen processing and presentation of exogenous protein antigen via MHC class Ib, TAP-dependent	2	0.484262	0.0569534	H2-M3, TAP2	264	3	13588	34.3131	1	0.441492	61.7532
GOTERM_BP_FAT	GO:0034341~response to interferon-gamma	2	0.484262	0.0569534	CIITA, SLC11A1	264	3	13588	34.3131	1	0.441492	61.7532
GOTERM_BP_FAT	GO:0002521~leukocyte differentiation	7	1.69492	0.0578839	PTPRC, GPR183, TNF, IRF1, IL15, H2-DMA, CD74	264	142	13588	2.53724	1	0.444528	62.367
INTERPRO	IPR000725:Olfactory receptor	30	7.26392	0.066667	OLFR110, OLFR707, OLFR706, OLFR331, OLFR1318, OLFR724, OLFR1316, OLFR298, OLFR1019, OLFR1016, OLFR191, OLFR1426, OLFR1330, OLFR1239, OLFR1151, OLFR593, OLFR877, OLFR141, OLFR799, OLFR1451, OLFR1265, OLFR1328, OLFR811, OLFR98, OLFR33, OLFR566, OLFR936, OLFR1205, OLFR504, OLFR92	340	1134	17763	1.38212	1	0.454556	62.8898
GOTERM_BP_FAT	GO:0030217~T cell differentiation	5	1.21065	0.0597088	PTPRC, IRF1, IL15, H2-DMA, CD74	264	76	13588	3.38616	1	0.452627	63.5442
UP_SEQ_FEATURE	lipid moiety-binding region:GPI-anchor amidated serine	4	0.968523	0.0649097	CD48, BST2, BST1, CD52	270	55	16021	4.31542	1	0.775244	63.887
SP_PIR_KEYWORDS	complement pathway	3	0.726392	0.0747488	C1QB, C4B, SERPING1	312	26	17854	6.60281	1	0.362971	63.93
UP_SEQ_FEATURE	domain:HSR	2	0.484262	0.0654952	CSPRS, SP100, GM7609	270	4	16021	29.6685	1	0.76831	64.2286
SP_PIR_KEYWORDS	nad	7	1.69492	0.0755229	XDH, PARP12, PARP9, BST1, PARP14, PARP11, TRPM2	312	169	17854	2.37024	1	0.35988	64.3241
GOTERM_BP_FAT	GO:0043449~cellular alkene metabolic process	3	0.726392	0.0615698	ALOX5AP, LTC4S, 2010111I01RIK	264	21	13588	7.35281	1	0.460714	64.7089
BIOCARTA	m_Ccr5Pathway:Pertussis toxin-insensitive CCR5 Signaling in Macrophage	3	0.726392	0.0924699	CCL2, CCR5, PTK2B	39	16	1171	5.62981	0.999762	0.875831	64.8761
INTERPRO	IPR001140:ABC transporter, transmembrane region	3	0.726392	0.0706287	ABCB9, TAP2, TAP1	340	23	17763	6.81445	1	0.468598	65.0899
GOTERM_BP_FAT	GO:0015833~peptide transport	4	0.968523	0.0623602	ABCB9, TAP2, TAP1, SLC15A3	264	47	13588	4.3804	1	0.462698	65.1929
GOTERM_BP_FAT	GO:0007608~sensory perception of smell	30	7.26392	0.0638555	OLFR110, OLFR707, OLFR706, OLFR331, OLFR1318, OLFR724, OLFR1316, OLFR298, OLFR1019, OLFR1016, OLFR191, OLFR1426, OLFR1330, OLFR1239, OLFR1151, OLFR593, OLFR877, OLFR141, OLFR799, OLFR1451, OLFR1265, OLFR1328, OLFR811, OLFR98, OLFR33, OLFR566, OLFR936, OLFR1205, OLFR504, OLFR92	264	1117	13588	1.38236	1	0.468497	66.0917
GOTERM_MF_FAT	GO:0046977~TAP binding	2	0.484262	0.0771415	TAP2, TAP1	265	4	13288	25.0717	1	0.577542	66.1877
GOTERM_MF_FAT	GO:0005384~manganese ion transmembrane transporter activity	2	0.484262	0.0771415	SLC11A1, TRPM2	265	4	13288	25.0717	1	0.577542	66.1877
GOTERM_MF_FAT	GO:0046979~TAP2 binding	2	0.484262	0.0771415	TAP2, TAP1	265	4	13288	25.0717	1	0.577542	66.1877
GOTERM_BP_FAT	GO:0055066~di-, tri-valent inorganic cation homeostasis	7	1.69492	0.0644591	PTPRC, SLC11A1, CCL2, HAMP, TGM2, IL1B, BANK1	264	146	13588	2.46773	1	0.469374	66.4482
GOTERM_BP_FAT	GO:0065003~macromolecular complex assembly	12	2.90557	0.0650512	HIST1H4M, HIST4H4, HIST1H2AA, HIST1H4K, PML, HIST2H3C2, HIST2H3C1, CD74, HIST1H4A, PTK2B, HIST1H4B, H2AFZ, TGM2, HIST1H4F, HIST3H2A, HIST1H4C, HIST1H4D, HIST1H4I, HIST1H4J, HIST1H4H, HIST2H3B, HIST2H4, GM6132, HIST1H2AI, HIST1H3B, HIST1H3C, HIST1H3D, HIST1H3E, H2-DMA, HIST1H3F	264	338	13588	1.82733	1	0.470178	66.7946
INTERPRO	IPR015691:fMet-Leu-Phe receptor I	2	0.484262	0.0741869	FPR1, FPR2	340	4	17763	26.1221	1	0.479973	66.9619
SP_PIR_KEYWORDS	Secreted	33	7.99031	0.0812173	XDH, CCL2, TNF, FCNA, CXCL9, CCL8, DCN, IL15, MMP3, CXCL11, CCL5, CTLA2A, CXCL10, CFP, LGALS3BP, TNFRSF11B, ISG15, HAMP, HPSE, IL1B, FGL2, SPP1, C4B, SERPING1, MMP12, C1QB, CCL12, SIGLEC1, NPVF, IL18BP, TNFSF13B, CXCL13, IGFBP3	312	1420	17854	1.32986	1	0.375732	67.1031
SP_PIR_KEYWORDS	DNA binding	9	2.17918	0.082049	HIST1H4M, HIST4H4, HIST1H4K, HIST2H3C2, HIST2H3C1, HIST1H4A, HIST1H4B, HOXA10, HIST1H4F, HIST1H4C, HIST1H4D, HIST1H4I, HIST1H4J, HIST1H4H, HIST2H3B, GM5643, HIST2H4, IRF9, IRF8, GM6132, IRF1, HIST1H2AI, HIST1H3B, HIST1H3C, HIST1H3D, HIST1H3E, HIST1H3F	312	258	17854	1.9962	1	0.372803	67.4918
SMART	SM00428:H3	2	0.484262	0.0947751	HIST2H3B, GM6132, HIST1H3B, HIST2H3C2, HIST1H3C, HIST1H3D, HIST2H3C1, HIST1H3E, HIST1H3F	181	5	9131	20.179	0.999986	0.575927	67.6555
PIR_SUPERFAMILY	PIRSF017009:Arabidopsis thaliana hypothetical protein F23N14.80	2	0.484262	0.0938656	TDPOZ3, TDPOZ2	199	4	8136	20.4422	0.999999	0.634613	68.8801
PIR_SUPERFAMILY	PIRSF038228:neuronal apoptosis inhibitory protein	2	0.484262	0.0938656	NAIP2, NAIP5	199	4	8136	20.4422	0.999999	0.634613	68.8801
GOTERM_BP_FAT	GO:0030098~lymphocyte differentiation	6	1.45278	0.0704713	PTPRC, GPR183, IRF1, IL15, H2-DMA, CD74	264	114	13588	2.70893	1	0.496058	69.8128
INTERPRO	IPR003439:ABC transporter-like	4	0.968523	0.0803619	ABCB9, TAP2, TAP1, ABCG1	340	53	17763	3.94295	1	0.502719	69.9906
GOTERM_BP_FAT	GO:0051345~positive regulation of hydrolase activity	5	1.21065	0.0719787	NLRC4, PML, TGM2, NLRP3, NTSR2	264	81	13588	3.17714	1	0.501249	70.6052
GOTERM_BP_FAT	GO:0032946~positive regulation of mononuclear cell proliferation	4	0.968523	0.0723189	ITGAL, PTPRC, TNFSF13B, IL15	264	50	13588	4.11758	1	0.500548	70.7813
GOTERM_BP_FAT	GO:0050671~positive regulation of lymphocyte proliferation	4	0.968523	0.0723189	ITGAL, PTPRC, TNFSF13B, IL15	264	50	13588	4.11758	1	0.500548	70.7813
GOTERM_BP_FAT	GO:0046631~alpha-beta T cell activation	3	0.726392	0.0723479	H2-M3, IRF1, IL15	264	23	13588	6.71344	1	0.498311	70.7963
GOTERM_BP_FAT	GO:0050766~positive regulation of phagocytosis	3	0.726392	0.0723479	SLC11A1, LOC100038947, FCGR1	264	23	13588	6.71344	1	0.498311	70.7963
GOTERM_CC_FAT	GO:0000785~chromatin	7	1.69492	0.0997881	HIST1H4M, HIST4H4, HIST1H2AA, HIST1H4K, HIST2H3C2, HIST2H3C1, HIST1H4A, HIST1H4B, H2AFZ, HIST1H4F, HIST3H2A, HIST1H4C, HIST1H4D, HIST1H4I, HIST1H4J, HIST1H4H, HIST2H3B, HIST2H4, GM6132, HIST1H2AI, HIST1H3B, HIST1H3C, HIST1H3D, HIST1H3E, HIST1H3F	242	165	12504	2.19204	1	0.463313	71.4197
INTERPRO	IPR006025:Peptidase M, neutral zinc metallopeptidases, zinc-binding site	5	1.21065	0.0849894	ERAP1, MMP3, ADAM8, 2010111I01RIK, MMP12	340	87	17763	3.00254	1	0.517281	72.0887
GOTERM_BP_FAT	GO:0030003~cellular cation homeostasis	7	1.69492	0.0751124	PTPRC, SLC11A1, CCL2, HAMP, TGM2, IL1B, BANK1	264	152	13588	2.37031	1	0.50949	72.1905
GOTERM_BP_FAT	GO:0010743~regulation of foam cell differentiation	2	0.484262	0.0752104	CD36, ABCG1	264	4	13588	25.7348	1	0.507596	72.2387
GOTERM_BP_FAT	GO:0045663~positive regulation of myoblast differentiation	2	0.484262	0.0752104	BTG1, IGFBP3	264	4	13588	25.7348	1	0.507596	72.2387
GOTERM_BP_FAT	GO:0050691~regulation of defense response to virus by host	2	0.484262	0.0752104	DDX58, IL15	264	4	13588	25.7348	1	0.507596	72.2387
INTERPRO	IPR000337:GPCR, family 3	3	0.726392	0.0874474	VMN2R26, VMN2R93, VMN2R61	340	26	17763	6.02817	1	0.521968	73.1468
INTERPRO	IPR006907:Protein of unknown function DUF622	3	0.726392	0.0874474	GM9758, GM10338, GM3033	340	26	17763	6.02817	1	0.521968	73.1468
GOTERM_BP_FAT	GO:0050729~positive regulation of inflammatory response	3	0.726392	0.0779484	TGM2, FABP4, FCGR1	264	24	13588	6.43371	1	0.518277	73.5556
SP_PIR_KEYWORDS	hydrolase	34	8.23245	0.0970426	PSMB10, IFIH1, IIGP1B, MMP3, DNASE1L3, MOV10, USP18, CASP4, HPSE, AOAH, IIGP1, ERAP1, PDE8A, ADAM8, CASP1, ENTPD1, 2010111I01RIK, KLK1B21, PTPRC, IRGM1, PLA2G16, C4B, BST1, PGAP1, RNASE6, SAMHD1, LPIN2, MMP12, TRPM2, PSMB8, PSMB9, LAP3, DDX58, CASP12, CTSC	312	1500	17854	1.29709	1	0.42022	73.8111
UP_SEQ_FEATURE	metal ion-binding site:Iron (heme axial ligand)	5	1.21065	0.0853672	CYP2D9, CYBB, CYP2C69, CYP2D26, CYP2C38	270	99	16021	2.99682	1	0.846082	74.1853
GOTERM_BP_FAT	GO:0051250~negative regulation of lymphocyte activation	4	0.968523	0.0793278	LST1, CD274, TNFRSF14, CD74	264	52	13588	3.95921	1	0.522362	74.1966
GOTERM_BP_FAT	GO:0070665~positive regulation of leukocyte proliferation	4	0.968523	0.0793278	ITGAL, PTPRC, TNFSF13B, IL15	264	52	13588	3.95921	1	0.522362	74.1966
GOTERM_MF_FAT	GO:0004984~olfactory receptor activity	30	7.26392	0.0959314	OLFR110, OLFR707, OLFR706, OLFR331, OLFR1318, OLFR724, OLFR1316, OLFR298, OLFR1019, OLFR1016, OLFR191, OLFR1426, OLFR1330, OLFR1239, OLFR1151, OLFR593, OLFR877, OLFR141, OLFR799, OLFR1451, OLFR1265, OLFR1328, OLFR811, OLFR98, OLFR33, OLFR566, OLFR936, OLFR1205, OLFR504, OLFR92	265	1135	13288	1.32538	1	0.6492	74.3902
INTERPRO	IPR000164:Histone H3	2	0.484262	0.0918596	HIST2H3B, GM6132, HIST1H3B, HIST2H3C2, HIST1H3C, HIST1H3D, HIST2H3C1, HIST1H3E, HIST1H3F	340	5	17763	20.8976	1	0.534496	74.9532
INTERPRO	IPR017940:ABC transporter integral membrane type 1	3	0.726392	0.0932946	ABCB9, TAP2, TAP1	340	27	17763	5.8049	1	0.534595	75.5159
GOTERM_BP_FAT	GO:0002695~negative regulation of leukocyte activation	4	0.968523	0.0829393	LST1, CD274, TNFRSF14, CD74	264	53	13588	3.88451	1	0.536484	75.8064
GOTERM_BP_FAT	GO:0050866~negative regulation of cell activation	4	0.968523	0.0829393	LST1, CD274, TNFRSF14, CD74	264	53	13588	3.88451	1	0.536484	75.8064
GOTERM_BP_FAT	GO:0050764~regulation of phagocytosis	3	0.726392	0.0836799	SLC11A1, LOC100038947, FCGR1	264	25	13588	6.17636	1	0.537442	76.1247
GOTERM_BP_FAT	GO:0051130~positive regulation of cellular component organization	6	1.45278	0.0882135	SLC11A1, TNF, LST1, LOC100038947, PML, FCGR1	264	122	13588	2.5313	1	0.554882	77.9888
GOTERM_BP_FAT	GO:0050777~negative regulation of immune response	3	0.726392	0.0895354	PTPRC, CLEC2D, SERPING1	264	26	13588	5.93881	1	0.558154	78.506
UP_SEQ_FEATURE	short sequence motif:ITIM motif 1	2	0.484262	0.0966219	LAIR1, GP49A	270	6	16021	19.779	1	0.874041	78.6075
UP_SEQ_FEATURE	binding site:Sialic acid	2	0.484262	0.0966219	SIGLEC1, SIGLECE	270	6	16021	19.779	1	0.874041	78.6075
UP_SEQ_FEATURE	repeat:BIR 3	2	0.484262	0.0966219	NAIP2, NAIP5	270	6	16021	19.779	1	0.874041	78.6075
UP_SEQ_FEATURE	short sequence motif:ITIM motif 2	2	0.484262	0.0966219	LAIR1, GP49A	270	6	16021	19.779	1	0.874041	78.6075
UP_SEQ_FEATURE	domain:GED	2	0.484262	0.0966219	MX1, MX2	270	6	16021	19.779	1	0.874041	78.6075
UP_SEQ_FEATURE	repeat:BIR 2	2	0.484262	0.0966219	NAIP2, NAIP5	270	6	16021	19.779	1	0.874041	78.6075
UP_SEQ_FEATURE	repeat:BIR 1	2	0.484262	0.0966219	NAIP2, NAIP5	270	6	16021	19.779	1	0.874041	78.6075
GOTERM_BP_FAT	GO:0050688~regulation of defense response to virus	2	0.484262	0.0931153	DDX58, IL15	264	5	13588	20.5879	1	0.570704	79.8501
GOTERM_BP_FAT	GO:0045351~type I interferon biosynthetic process	2	0.484262	0.0931153	IRF9, IRF7	264	5	13588	20.5879	1	0.570704	79.8501
GOTERM_BP_FAT	GO:0032606~type I interferon production	2	0.484262	0.0931153	IRF9, IRF7	264	5	13588	20.5879	1	0.570704	79.8501
GOTERM_BP_FAT	GO:0006828~manganese ion transport	2	0.484262	0.0931153	SLC11A1, TRPM2	264	5	13588	20.5879	1	0.570704	79.8501
GOTERM_BP_FAT	GO:0016485~protein processing	5	1.21065	0.0970079	CFP, C1QB, C4B, SERPING1, CASP1	264	90	13588	2.85943	1	0.584039	81.2218

## Sheet: INFg_terms_clust_full
Annotation Cluster 1	Enrichment Score: 7.535683000350616
Category	Term	Count	%	PValue	Genes	List Total	Pop Hits	Pop Total	Fold Enrichment	Bonferroni	Benjamini	FDR
UP_SEQ_FEATURE	disulfide bond	92	22.276	3.6581e-15	LY9, IL15, CXCL11, MMP3, DNASE1L3, OLFR1019, TAPBP, CXCL10, CFP, CD48, TNFRSF11B, CD93, CLEC4E, HAMP, AOAH, ADAM8, H2-K1, KLK1B21, LAIR1, C4B, BST1, GPR18, TIMD4, SERPING1, NTSR2, MMP12, C1QB, SIGLEC1, CD86, CD36, IL18BP, TNFSF13B, CLEC12A, CCR5, H2-AA, CTSC, SEMA4A, XDH, ITGAL, GPR183, SIGLECE, CCL2, TNF, TNFRSF26, CCR1, FPR1, KLRK1, CXCL9, GPR65, CCL8, FPR2, DCN, CD72, CCL5, CD74, LY6A, VCAM1, …	270	2379	16021	2.29466	2.68918e-12	2.68918e-12	5.56222e-12
SP_PIR_KEYWORDS	disulfide bond	95	23.0024	3.87789e-14	IL15, MMP3, CXCL11, DNASE1L3, CXCL10, TAPBP, SLC7A7, CD48, CFP, CLEC4E, ADAM8, BST1, C4B, TIMD4, SERPING1, NTSR2, C1QB, CD36, CCR5, CLEC12A, XDH, ITGAL, CCL2, KLRK1, CCL8, CCL5, CD72, CD74, LGALS3BP, GP49A, CD69, FGL2, ENTPD1, SLAMF9, SLAMF8, SLAMF7, H2-Q6, FCGR1, H2-Q7, H2-Q8, H2-Q9, GPR34, EMR1, CXCL13, CXCL16, H2-EB1, CD274, H2-T23, LY9, OLFR1019, TNFRSF11B, CD93, HAMP, AOAH, KLK1B21, H2-K1, L…	312	2469	17854	2.20183	1.03454e-11	5.17275e-12	5.08593e-11
UP_SEQ_FEATURE	glycosylation site:N-linked (GlcNAc...)	103	24.9395	4.69462e-10	VMN2R26, CD52, IL15, MMP3, DSE, TLR9, TAPBP, SLC7A7, CFP, CD48, CLEC4E, ERAP1, ADAM8, MUC15, BST2, C4B, BST1, TIMD4, SERPING1, CD36, CLEC12A, XDH, ITGAL, AB124611, CCL2, KLRK1, UNC93B1, CD72, CD74, SLC11A1, LGALS3BP, CD69, GP49A, FGL2, ENTPD1, SPP1, SLAMF9, SLAMF8, SLAMF7, H2-Q6, H2-Q7, FCGR1, H2-Q8, H2-Q9, TNFSF10, GPR34, EMR1, H2-EB1, CD274, H2-T23, MPEG1, SERPINA3F, LY9, OLFR1019, G630090E17RI…	270	3444	16021	1.7746	3.44585e-07	1.72292e-07	7.12471e-07
UP_SEQ_FEATURE	topological domain:Extracellular	75	18.1598	9.51355e-10	MPEG1, VMN2R26, LY9, OLFR1019, G630090E17RIK, TLR9, TMEM140, TMEM173, CD93, CLEC4E, ADAM8, MUC15, H2-K1, LAIR1, MS4A6C, BST2, GPR18, TIMD4, NTSR2, TRPM2, SLC7A11, LRRC25, SIGLEC1, CD86, CD36, TNFSF13B, CCR5, CLEC12A, H2-AA, SEMA4A, GPR183, ITGAL, SIGLECE, AB124611, TNF, TNFRSF26, CCR1, FPR1, KLRK1, GPR65, FPR2, CD72, CD74, VCAM1, SLC11A1, TNFRSF1B, KLRA9, CD69, GP49A, IL10RA, CLEC9A, CLEC2D, IL2R…	270	2174	16021	2.04705	6.98294e-07	2.32765e-07	1.44381e-06
SP_PIR_KEYWORDS	glycoprotein	109	26.3923	1.11364e-09	VMN2R26, CD52, IL15, MMP3, DSE, SLC7A7, TLR9, TAPBP, CFP, CD48, CLEC4E, ERAP1, ADAM8, MUC15, BST2, C4B, BST1, TIMD4, SERPING1, C1QB, CD36, CLEC12A, CCR5, XDH, ITGAL, AB124611, CCL2, KLRK1, UNC93B1, CD72, CD74, SLC11A1, LGALS3BP, CD69, GP49A, FGL2, ENTPD1, SPP1, SLAMF9, SLAMF8, SLAMF7, H2-Q6, H2-Q7, FCGR1, H2-Q8, H2-Q9, TNFSF10, GPR34, EMR1, CXCL16, H2-EB1, CD274, H2-T23, H2-T24, MPEG1, SERPINA3F,…	312	3600	17854	1.73263	2.97341e-07	9.91137e-08	1.46169e-06
UP_SEQ_FEATURE	signal peptide	90	21.7918	5.87275e-09	MPEG1, VMN2R26, CD52, LY9, IL15, MMP3, CXCL11, DNASE1L3, DSE, TLR9, TAPBP, CXCL10, CFP, CD48, TNFRSF11B, CD93, HPSE, HAMP, AOAH, ADAM8, MUC15, H2-K1, KLK1B21, LAIR1, C4B, BST1, TIMD4, TNFRSF14, SERPING1, FCRLS, MMP12, LRRC25, C1QB, SIGLEC1, CD86, IL18BP, GM10499, H2-AA, CTSC, SEMA4A, ITGAL, SIGLECE, AB124611, CCL2, TNFRSF26, FCNA, CXCL9, CCL8, DCN, CCL5, CTLA2A, LY6A, VCAM1, LGALS3BP, TNFRSF1B, A…	270	2963	16021	1.80234	4.31059e-06	8.62119e-07	8.91268e-06
UP_SEQ_FEATURE	topological domain:Cytoplasmic	84	20.339	3.32779e-08	MPEG1, VMN2R26, LTC4S, LY9, OLFR1019, G630090E17RIK, TLR9, TMEM140, TAPBP, TMEM173, CD93, CLEC4E, ERAP1, ADAM8, MUC15, H2-K1, LAIR1, MS4A6C, BST2, GPR18, PGAP1, TIMD4, NTSR2, TRPM2, SLC7A11, LRRC25, SIGLEC1, CD86, CD36, TNFSF13B, CCR5, CLEC12A, H2-AA, SEMA4A, GPR183, ITGAL, SIGLECE, AB124611, TNF, RTP4, TNFRSF26, CCR1, FPR1, KLRK1, GPR65, FPR2, CD72, CD74, VCAM1, SLC11A1, TNFRSF1B, KLRA9, CD69, G…	270	2780	16021	1.79292	2.44257e-05	4.07099e-06	5.05037e-05
SP_PIR_KEYWORDS	signal	90	21.7918	7.15571e-08	MPEG1, VMN2R26, CD52, LY9, IL15, MMP3, CXCL11, DNASE1L3, DSE, TLR9, TAPBP, CXCL10, CFP, CD48, TNFRSF11B, CD93, HPSE, HAMP, AOAH, ADAM8, MUC15, H2-K1, KLK1B21, LAIR1, C4B, BST1, TIMD4, TNFRSF14, SERPING1, FCRLS, MMP12, LRRC25, C1QB, SIGLEC1, CD86, IL18BP, GM10499, H2-AA, CTSC, SEMA4A, ITGAL, SIGLECE, AB124611, CCL2, TNFRSF26, FCNA, CXCL9, CCL8, DCN, CCL5, CTLA2A, LY6A, VCAM1, LGALS3BP, TNFRSF1B, A…	312	2970	17854	1.73407	1.91056e-05	3.82114e-06	9.39211e-05
GOTERM_CC_FAT	GO:0031224~intrinsic to membrane	150	36.3196	3.33638e-06	TSPO, OLFR707, OLFR706, VMN1R20, VMN2R26, CD52, OLFR298, DSE, SLC7A7, TAPBP, TMEM140, TLR9, CD48, CLEC4E, ERAP1, MUC15, OLFR1151, ADAM8, CLCA2, BST2, OLFR877, BST1, TIMD4, NTSR2, CD36, OLFR98, CCR5, CLEC12A, GM10499, OLFR566, TMEM106A, OLFR92, VMN1R143, ITGAL, AB124611, LST1, RTP4, UNC93B1, KLRK1, CD72, CD74, SLC11A1, RAC2, CD69, GP49A, LOC547349, OLFR1239, H2-T10, ENTPD1, ABCB9, H2-Q5, SLAMF9, F…	242	5914	12504	1.31052	0.000493663	9.8752e-05	0.00397486
SP_PIR_KEYWORDS	transmembrane	129	31.2349	4.78962e-06	TSPO, VMN2R26, DSE, SLC7A7, TAPBP, TMEM140, TLR9, CLEC4E, ERAP1, MUC15, OLFR1151, ADAM8, BST2, OLFR877, TIMD4, NTSR2, CD36, OLFR98, CLEC12A, CCR5, GM10499, OLFR566, TMEM106A, OLFR92, ITGAL, VMN1R143, AB124611, LST1, RTP4, UNC93B1, KLRK1, CD72, CD74, SLC11A1, CD69, GP49A, LOC547349, OLFR1239, H2-T10, ENTPD1, ABCB9, H2-Q5, SLAMF9, FCGR4, SLAMF8, SLAMF7, H2-Q6, FCGR1, H2-Q7, H2-Q8, ABCG1, H2-Q9, TNF…	312	5237	17854	1.40957	0.00127802	0.000106564	0.00628636
SP_PIR_KEYWORDS	membrane	131	31.7191	2.47265e-05	CYP2D9, TSPO, CYP2C69, VMN2R26, CD52, DSE, SLC7A7, TAPBP, TMEM140, TLR9, CD48, CLEC4E, ERAP1, MUC15, ADAM8, GBP5, BST2, BST1, TIMD4, NAV3, NTSR2, CD36, CLEC12A, CCR5, GM10499, TMEM106A, CYP2D26, GBP2, VMN1R143, ITGAL, AB124611, LST1, RTP4, IIGP1B, UNC93B1, KLRK1, CD72, CD74, SLC11A1, RAC2, CD69, GP49A, LOC547349, IIGP1, ENTPD1, ABCB9, SLAMF9, SLAMF8, SLAMF7, H2-Q6, FCGR1, H2-Q7, H2-Q8, ABCG1, H2-…	312	5507	17854	1.36125	0.00658032	0.000440041	0.0324496
GOTERM_CC_FAT	GO:0016021~integral to membrane	141	34.1404	6.14205e-05	TSPO, OLFR707, OLFR706, VMN1R20, VMN2R26, OLFR298, DSE, SLC7A7, TAPBP, TMEM140, TLR9, CLEC4E, ERAP1, MUC15, OLFR1151, ADAM8, CLCA2, BST2, OLFR877, TIMD4, NTSR2, CD36, OLFR98, CCR5, CLEC12A, GM10499, OLFR566, TMEM106A, OLFR92, ITGAL, VMN1R143, AB124611, LST1, RTP4, UNC93B1, KLRK1, CD72, CD74, SLC11A1, CD69, GP49A, LOC547349, OLFR1239, H2-T10, ENTPD1, ABCB9, H2-Q5, SLAMF9, FCGR4, SLAMF8, SLAMF7, H2…	242	5709	12504	1.27612	0.00904932	0.00113567	0.0731514
UP_SEQ_FEATURE	transmembrane region	98	23.7288	9.30849e-05	TSPO, VMN2R26, DSE, TLR9, TMEM140, TAPBP, SLC7A7, CLEC4E, ERAP1, ADAM8, MUC15, BST2, TIMD4, NTSR2, CD36, CLEC12A, CCR5, TMEM106A, ITGAL, AB124611, LST1, RTP4, KLRK1, UNC93B1, CD72, CD74, SLC11A1, CD69, GP49A, ENTPD1, ABCB9, SLAMF9, SLAMF8, SLAMF7, H2-Q6, H2-Q7, FCGR1, ABCG1, H2-Q8, H2-Q9, TNFSF10, GPR34, EMR1, CXCL16, H2-EB1, CD274, H2-T23, MPEG1, LTC4S, LY9, OLFR1019, G630090E17RIK, TMEM173, CD9…	270	4113	16021	1.41382	0.0660454	0.00486864	0.141176
GOTERM_CC_FAT	GO:0005886~plasma membrane	82	19.8547	0.00014201	VMN1R20, VMN2R26, CD52, OLFR1019, G630090E17RIK, TLR9, SLC7A7, TAPBP, CD48, TMEM173, CD93, PIK3AP1, ADAM8, H2-K1, LAIR1, CLCA2, GBP5, BST2, BST1, GPR18, TNFRSF14, NTSR2, TRPM2, SIGLEC1, CD86, CD36, TNFSF13B, CCR5, CLEC12A, GM10499, H2-AA, GBP2, ITGAL, GPR183, TNF, CCR1, FPR1, KLRK1, GPR65, RSAD2, FPR2, CD74, LY6A, VCAM1, GLYCAM1, LY6E, KLRA9, LOC100038947, CD69, PTK2B, GP49A, LOC547349, CLEC2D, T…	242	2906	12504	1.45798	0.0207996	0.00233271	0.169058
Annotation Cluster 2	Enrichment Score: 7.45484807734417
Category	Term	Count	%	PValue	Genes	List Total	Pop Hits	Pop Total	Fold Enrichment	Bonferroni	Benjamini	FDR
GOTERM_CC_FAT	GO:0009897~external side of plasma membrane	24	5.81114	9.94715e-12	ITGAL, TNF, KLRK1, CD74, LY6A, CD48, CD69, CLEC2D, IL2RG, H2-K1, PTPRC, H2-Q5, H2-M3, TNFRSF14, H2-AB1, H2-Q6, H2-Q7, FCGR1, ABCG1, H2-Q8, H2-Q9, LY6C2, CD86, CCR5, EMR1, CD274, H2-AA	242	206	12504	6.01974	1.47218e-09	1.47218e-09	1.1851e-08
GOTERM_CC_FAT	GO:0009986~cell surface	28	6.77966	3.51033e-11	ITGAL, TNF, KLRK1, CD74, LY6A, CD48, SLC11A1, CD93, CD69, CLEC2D, IL2RG, H2-K1, PTPRC, H2-Q5, H2-M3, H2-AB1, TNFRSF14, H2-Q6, H2-Q7, FCGR1, H2-Q8, ABCG1, LY6C2, H2-Q9, CD86, CD36, CLEC12A, EMR1, CCR5, CD274, H2-AA	242	305	12504	4.74342	5.1953e-09	2.59765e-09	4.18219e-08
GOTERM_CC_FAT	GO:0044459~plasma membrane part	39	9.4431	0.123711	ITGAL, TNF, VMN1R20, KLRK1, RSAD2, CD74, TAPBP, LY6A, CD48, CD69, PTK2B, LOC547349, CLEC2D, IL2RG, H2-T10, H2-K1, PTPRC, CLCA2, H2-Q5, GBP5, H2-M3, H2-AB1, TNFRSF14, H2-Q6, FCGR1, H2-Q7, H2-Q8, ABCG1, LY6C2, H2-Q9, CD86, CCR5, EMR1, GM10499, VMN1R202, CD274, H2-EB1, H2-AA, H2-T22, RAB39, H2-T23, H2-T24, H2-DMA, GBP2	242	1633	12504	1.23399	1	0.528447	79.265
Annotation Cluster 3	Enrichment Score: 6.299441451807483
Category	Term	Count	%	PValue	Genes	List Total	Pop Hits	Pop Total	Fold Enrichment	Bonferroni	Benjamini	FDR
GOTERM_BP_FAT	GO:0019882~antigen processing and presentation	23	5.56901	5.94586e-19	UNC93B1, IFI30, CD74, TAPBP, SLC11A1, LOC547349, TAP2, H2-T10, H2-K1, H2-Q5, H2-M3, H2-AB1, H2-Q6, H2-Q7, FCGR1, H2-Q8, PSMB8, PSMB9, H2-Q9, PSME1, GM10499, H2-EB1, H2-T22, H2-AA, H2-T23, H2-T24, H2-DMA, TAPBPL	264	87	13588	13.6069	7.9734e-16	2.6578e-16	9.74534e-16
GOTERM_BP_FAT	GO:0048002~antigen processing and presentation of peptide antigen	17	4.11622	7.0361e-19	H2-K1, H2-M3, UNC93B1, IFI30, H2-AB1, H2-Q6, FCGR1, H2-Q7, H2-Q8, CD74, TAPBP, H2-Q9, SLC11A1, LOC547349, GM10499, TAP2, H2-EB1, H2-AA, H2-T23, TAPBPL, H2-DMA	264	35	13588	24.9996	9.43542e-16	2.35885e-16	1.15323e-15
GOTERM_BP_FAT	GO:0019884~antigen processing and presentation of exogenous antigen	13	3.1477	4.96995e-14	H2-K1, H2-M3, PSME1, TAP2, H2-EB1, UNC93B1, IFI30, H2-AA, H2-AB1, H2-DMA, FCGR1, CD74, TAPBP	264	28	13588	23.8966	6.66986e-11	1.11164e-11	8.15237e-11
GOTERM_BP_FAT	GO:0002478~antigen processing and presentation of exogenous peptide antigen	12	2.90557	1.27707e-13	H2-K1, H2-M3, TAP2, H2-EB1, UNC93B1, H2-AA, IFI30, H2-AB1, H2-DMA, FCGR1, CD74, TAPBP	264	23	13588	26.8538	1.71213e-10	2.4459e-11	2.09266e-10
INTERPRO	IPR003006:Immunoglobulin/major histocompatibility complex, conserved site	18	4.35835	4.46609e-12	H2-K1, SIGLECE, H2-Q5, H2-M3, H2-AB1, H2-Q6, H2-Q7, H2-Q8, TAPBP, H2-Q9, SIGLEC1, CD86, LOC547349, GM10499, H2-EB1, H2-T22, H2-AA, H2-T23, H2-T10, H2-T24, TAPBPL, H2-DMA, IGH-VJ558	340	98	17763	9.59586	2.19732e-09	1.09866e-09	6.41678e-09
INTERPRO	IPR003597:Immunoglobulin C1-set	16	3.87409	4.48749e-11	H2-K1, H2-Q5, H2-M3, H2-AB1, H2-Q6, H2-Q7, H2-Q8, H2-Q9, TAPBP, LOC100038947, LOC547349, GM10499, H2-EB1, H2-T22, H2-AA, H2-T23, H2-T10, H2-T24, TAPBPL, H2-DMA, IGH-VJ558	340	83	17763	10.0712	2.20785e-08	7.3595e-09	6.44753e-08
SMART	SM00407:IGc1	16	3.87409	5.55974e-11	H2-K1, H2-Q5, H2-M3, H2-AB1, H2-Q6, H2-Q7, H2-Q8, H2-Q9, TAPBP, LOC100038947, LOC547349, GM10499, H2-EB1, H2-T22, H2-AA, H2-T23, H2-T10, H2-T24, TAPBPL, H2-DMA, IGH-VJ558	181	83	9131	9.72482	6.22691e-09	6.22691e-09	6.3024e-08
KEGG_PATHWAY	mmu04612:Antigen processing and presentation	18	4.35835	3.08341e-10	H2-K1, CIITA, H2-M3, IFI30, H2-AB1, H2-Q6, H2-Q7, CD74, H2-Q8, TAPBP, H2-Q9, PSME1, LOC547349, GM10499, TAP2, TAP1, H2-EB1, H2-AA, H2-T22, H2-T23, H2-T10, H2-T24, H2-DMA	161	91	5738	7.04962	2.8059e-08	1.40295e-08	3.3615e-07
KEGG_PATHWAY	mmu05332:Graft-versus-host disease	15	3.63196	3.41128e-10	H2-K1, TNF, H2-M3, H2-AB1, H2-Q6, H2-Q7, H2-Q8, H2-Q9, CD86, KLRA9, LOC547349, GM10499, H2-EB1, IL1B, H2-AA, H2-T22, H2-T23, H2-T10, H2-T24, H2-DMA	161	58	5738	9.21718	3.10426e-08	1.03475e-08	3.71894e-07
INTERPRO	IPR007110:Immunoglobulin-like	37	8.95884	1.52404e-09	SIGLECE, LY9, TAPBP, CD48, VCAM1, TRAV9-2, A430107P09RIK, LOC100038947, GP49A, LOC547349, IGH-VS107, H2-T10, IGH-VJ558, H2-K1, LAIR1, H2-Q5, H2-M3, SLAMF9, FCGR4, TIMD4, H2-AB1, SLAMF8, SLAMF7, PSG21, H2-Q6, FCGR1, H2-Q7, FCRLS, H2-Q8, H2-Q9, SIGLEC1, CD86, IL18BP, GM10499, CD274, H2-EB1, H2-AA, H2-T22, H2-T23, H2-T24, H2-DMA, TAPBPL	340	604	17763	3.20038	7.49828e-07	1.87457e-07	2.1897e-06
GOTERM_CC_FAT	GO:0042611~MHC protein complex	12	2.90557	3.26802e-09	H2-K1, H2-Q5, H2-M3, H2-AB1, H2-Q6, H2-Q7, H2-Q8, H2-Q9, GM10499, LOC547349, H2-EB1, H2-AA, H2-T22, H2-T23, H2-T10, H2-T24, H2-DMA	242	52	12504	11.9237	4.83667e-07	1.61222e-07	3.8935e-06
KEGG_PATHWAY	mmu05330:Allograft rejection	14	3.38983	4.02962e-09	H2-K1, TNF, H2-M3, H2-AB1, H2-Q6, H2-Q7, H2-Q8, H2-Q9, CD86, LOC547349, GM10499, H2-EB1, H2-T22, H2-AA, H2-T23, H2-T10, H2-T24, H2-DMA, IGH-VJ558	161	58	5738	8.6027	3.66695e-07	9.16738e-08	4.39306e-06
UP_SEQ_FEATURE	domain:Ig-like C1-type	9	2.17918	4.80894e-09	H2-K1, H2-EB1, H2-AA, H2-AB1, H2-T23, H2-Q6, H2-DMA, TAPBPL, H2-Q7, H2-Q8, H2-Q9, TAPBP	270	25	16021	21.3613	3.52976e-06	8.8244e-07	7.29821e-06
KEGG_PATHWAY	mmu04940:Type I diabetes mellitus	14	3.38983	1.18467e-08	H2-K1, TNF, H2-M3, H2-AB1, H2-Q6, H2-Q7, H2-Q8, H2-Q9, CD86, LOC547349, GM10499, H2-EB1, IL1B, H2-T22, H2-AA, H2-T23, H2-T10, H2-T24, H2-DMA	161	63	5738	7.91994	1.07805e-06	2.1561e-07	1.29152e-05
KEGG_PATHWAY	mmu05416:Viral myocarditis	15	3.63196	2.4563e-07	H2-K1, ITGAL, H2-M3, H2-AB1, H2-Q6, H2-Q7, H2-Q8, H2-Q9, CD86, RAC2, LOC547349, GM10499, H2-EB1, H2-T22, H2-AA, H2-T23, H2-T10, H2-T24, H2-DMA, IGH-VJ558	161	94	5738	5.68719	2.23521e-05	3.72538e-06	0.000267784
INTERPRO	IPR013783:Immunoglobulin-like fold	34	8.23245	2.71582e-07	SIGLECE, TAPBP, CD48, VCAM1, TRAV9-2, A430107P09RIK, LOC100038947, GP49A, LOC547349, TGM2, IGH-VS107, H2-T10, IGH-VJ558, CEACAM14, H2-K1, LAIR1, H2-Q5, H2-M3, FCGR4, TIMD4, H2-AB1, PSG21, H2-Q6, FCGR1, H2-Q7, FCRLS, H2-Q8, H2-Q9, SIGLEC1, CD86, GM10499, CD274, H2-EB1, H2-AA, H2-T22, H2-T23, H2-T24, H2-DMA, TAPBPL	340	644	17763	2.75823	0.00013361	2.22695e-05	0.000390202
GOTERM_BP_FAT	GO:0019886~antigen processing and presentation of exogenous peptide antigen via MHC class II	7	1.69492	3.38015e-07	H2-EB1, UNC93B1, H2-AA, IFI30, H2-AB1, H2-DMA, CD74	264	16	13588	22.518	0.000453176	3.02181e-05	0.000554009
GOTERM_BP_FAT	GO:0002495~antigen processing and presentation of peptide antigen via MHC class II	7	1.69492	3.38015e-07	H2-EB1, UNC93B1, H2-AA, IFI30, H2-AB1, H2-DMA, CD74	264	16	13588	22.518	0.000453176	3.02181e-05	0.000554009
GOTERM_BP_FAT	GO:0002474~antigen processing and presentation of peptide antigen via MHC class I	7	1.69492	5.13939e-07	H2-K1, LOC547349, GM10499, H2-T23, H2-Q6, TAPBPL, H2-Q7, FCGR1, H2-Q8, H2-Q9, TAPBP	264	17	13588	21.1934	0.000688954	4.30736e-05	0.000842348
KEGG_PATHWAY	mmu05320:Autoimmune thyroid disease	13	3.1477	5.28261e-07	H2-K1, H2-M3, H2-AB1, H2-Q6, H2-Q7, H2-Q8, H2-Q9, CD86, LOC547349, GM10499, H2-EB1, H2-T22, H2-AA, H2-T23, H2-T10, H2-T24, H2-DMA, IGH-VJ558	161	72	5738	6.43496	4.80706e-05	6.86737e-06	0.000575904
KEGG_PATHWAY	mmu04514:Cell adhesion molecules (CAMs)	18	4.35835	1.01938e-06	H2-K1, PTPRC, ITGAL, H2-M3, H2-AB1, H2-Q6, H2-Q7, H2-Q8, H2-Q9, VCAM1, SIGLEC1, CD86, GLYCAM1, LOC547349, GM10499, CD274, H2-EB1, H2-AA, H2-T22, H2-T23, H2-T10, H2-T24, H2-DMA	161	154	5738	4.16569	9.27592e-05	1.0307e-05	0.00111131
GOTERM_BP_FAT	GO:0002504~antigen processing and presentation of peptide or polysaccharide antigen via MHC class II	7	1.69492	1.09058e-06	H2-EB1, UNC93B1, H2-AA, IFI30, H2-AB1, H2-DMA, CD74	264	19	13588	18.9625	0.0014614	8.12448e-05	0.00178746
PIR_SUPERFAMILY	PIRSF001990:class I histocompatibility antigen	8	1.93705	1.10777e-06	H2-K1, H2-Q5, H2-M3, LOC547349, GM10499, H2-T22, H2-T10, H2-T23, H2-T24, H2-Q6, H2-Q7, H2-Q8, H2-Q9	199	24	8136	13.6281	0.000158399	7.92026e-05	0.00131191
UP_SEQ_FEATURE	region of interest:Connecting peptide	7	1.69492	5.85264e-06	H2-K1, H2-EB1, H2-AA, H2-AB1, H2-T23, H2-Q6, H2-DMA, H2-Q7, H2-Q8, H2-Q9	270	28	16021	14.8343	0.00428663	0.000536837	0.00888179
INTERPRO	IPR001039:MHC class I, alpha chain, alpha1 and alpha2	8	1.93705	1.11526e-05	H2-K1, H2-Q5, H2-M3, LOC547349, GM10499, H2-T22, H2-T10, H2-T23, H2-T24, H2-Q6, H2-Q7, H2-Q8, H2-Q9	340	41	17763	10.194	0.00547211	0.000457157	0.0160227
GOTERM_CC_FAT	GO:0042612~MHC class I protein complex	8	1.93705	1.37437e-05	H2-K1, H2-Q5, H2-M3, LOC547349, GM10499, H2-T22, H2-T10, H2-T23, H2-T24, H2-Q6, H2-Q7, H2-Q8, H2-Q9	242	42	12504	9.84179	0.00203201	0.000290541	0.0163729
UP_SEQ_FEATURE	region of interest:Alpha-2	5	1.21065	2.33751e-05	H2-K1, H2-AA, H2-T23, H2-Q6, H2-DMA, H2-Q7, H2-Q8, H2-Q9	270	11	16021	26.9714	0.0170112	0.00142877	0.035469
UP_SEQ_FEATURE	region of interest:Alpha-1	5	1.21065	2.33751e-05	H2-K1, H2-AA, H2-T23, H2-Q6, H2-DMA, H2-Q7, H2-Q8, H2-Q9	270	11	16021	26.9714	0.0170112	0.00142877	0.035469
SP_PIR_KEYWORDS	transmembrane protein	20	4.84262	2.84115e-05	H2-K1, CYP2D9, PTPRC, FPR1, H2-AB1, CD72, H2-Q6, FCGR1, H2-Q7, H2-Q8, CD74, H2-Q9, VCAM1, TNFRSF1B, TAP2, TAP1, H2-EB1, H2-AA, IL2RG, H2-T23, H2-T24, ADAM8, H2-DMA	312	370	17854	3.09321	0.00755727	0.000474011	0.0372846
INTERPRO	IPR011161:MHC class I-like antigen recognition	8	1.93705	3.73874e-05	H2-K1, H2-Q5, H2-M3, LOC547349, GM10499, H2-T22, H2-T10, H2-T23, H2-T24, H2-Q6, H2-Q7, H2-Q8, H2-Q9	340	49	17763	8.52965	0.0182268	0.00102142	0.0537038
GOTERM_MF_FAT	GO:0042605~peptide antigen binding	5	1.21065	0.000130299	H2-K1, H2-M3, H2-AA, H2-AB1, H2-Q6, H2-Q7, H2-Q8, H2-Q9	265	14	13288	17.9084	0.041091	0.00322242	0.175854
INTERPRO	IPR014745:MHC class II, alpha/beta chain, N-terminal	4	0.968523	0.000531371	H2-EB1, H2-AA, H2-AB1, H2-DMA	340	9	17763	23.2196	0.230107	0.0104056	0.760755
KEGG_PATHWAY	mmu04672:Intestinal immune network for IgA production	8	1.93705	0.000675951	CD86, TNFSF13B, H2-EB1, H2-AA, H2-AB1, IL15, H2-DMA, IGH-VJ558	161	54	5738	5.27996	0.0596774	0.00409375	0.734455
GOTERM_CC_FAT	GO:0042613~MHC class II protein complex	4	0.968523	0.00076765	H2-EB1, H2-AA, H2-AB1, H2-DMA	242	10	12504	20.6678	0.107435	0.0113012	0.910751
SP_PIR_KEYWORDS	mhc i	4	0.968523	0.000778594	H2-K1, LOC547349, GM10499, H2-T23, H2-Q6, H2-Q7, H2-Q8, H2-Q9	312	11	17854	20.8089	0.187765	0.00985424	1.01712
SP_PIR_KEYWORDS	mhc ii	4	0.968523	0.000778594	H2-EB1, H2-AA, H2-AB1, H2-DMA	312	11	17854	20.8089	0.187765	0.00985424	1.01712
PIR_SUPERFAMILY	PIRSF001991:class II histocompatibility antigen	4	0.968523	0.00150148	H2-EB1, H2-AA, H2-AB1, H2-DMA	199	10	8136	16.3538	0.193356	0.0351786	1.76378
KEGG_PATHWAY	mmu05310:Asthma	6	1.45278	0.00199735	TNF, H2-EB1, H2-AA, H2-AB1, H2-DMA, IGH-VJ558	161	33	5738	6.47995	0.166349	0.0113069	2.15609
INTERPRO	IPR010579:MHC class I, alpha chain, C-terminal	3	0.726392	0.00349581	H2-K1, LOC547349, GM10499, H2-Q6, H2-Q7, H2-Q8, H2-Q9	340	5	17763	31.3465	0.821462	0.0508712	4.90702
SP_PIR_KEYWORDS	heterodimer	5	1.21065	0.00503785	H2-K1, H2-EB1, H2-AA, H2-AB1, H2-T23	312	40	17854	7.15304	0.740372	0.0487179	6.41411
GOTERM_MF_FAT	GO:0003823~antigen binding	7	1.69492	0.0051177	H2-K1, H2-M3, IGH-VS107, H2-AA, H2-AB1, H2-Q6, H2-Q7, H2-Q8, IGH-VJ558, H2-Q9	265	80	13288	4.38755	0.808359	0.083281	6.69562
UP_SEQ_FEATURE	region of interest:Alpha-3	3	0.726392	0.00935422	H2-K1, H2-T23, H2-Q6, H2-Q7, H2-Q8, H2-Q9	270	9	16021	19.779	0.998991	0.259127	13.2926
GOTERM_CC_FAT	GO:0005771~multivesicular body	3	0.726392	0.0121803	H2-AB1, H2-DMA, CD74	242	9	12504	17.2231	0.836959	0.0910459	13.5848
GOTERM_CC_FAT	GO:0005770~late endosome	4	0.968523	0.0525291	SLC11A1, H2-AB1, H2-DMA, CD74	242	44	12504	4.69722	0.99966	0.304412	47.4216
KEGG_PATHWAY	mmu04144:Endocytosis	9	2.17918	0.201433	H2-K1, H2-M3, H2-Q6, H2-Q7, H2-Q8, H2-Q9, CCR5, GM10499, LOC547349, H2-T22, H2-T23, IL2RG, H2-T10, H2-T24	161	202	5738	1.58791	1	0.559025	91.3899
Annotation Cluster 4	Enrichment Score: 5.465957946951349
Category	Term	Count	%	PValue	Genes	List Total	Pop Hits	Pop Total	Fold Enrichment	Bonferroni	Benjamini	FDR
GOTERM_BP_FAT	GO:0002252~immune effector process	17	4.11622	2.62128e-09	PTPRC, C4B, SAMHD1, RSAD2, SERPING1, NLRP3, H2-Q6, H2-Q7, FCGR1, H2-Q8, CD74, H2-Q9, CFP, C1QB, SLC11A1, TNFSF13B, IRF7, H2-AA, H2-DMA, IGH-VJ558	264	126	13588	6.94432	3.51513e-06	3.51513e-07	4.2963e-06
GOTERM_BP_FAT	GO:0050778~positive regulation of immune response	17	4.11622	8.07627e-09	H2-K1, PTPRC, H2-M3, C4B, UNC93B1, KLRK1, SERPING1, IL15, H2-Q6, FCGR1, H2-Q7, H2-Q8, H2-Q9, CFP, C1QB, SLC11A1, TNFSF13B, TAP2, H2-AA, H2-DMA	264	136	13588	6.43371	1.08302e-05	9.84571e-07	1.32371e-05
GOTERM_BP_FAT	GO:0002684~positive regulation of immune system process	20	4.84262	1.86126e-08	H2-K1, PTPRC, ITGAL, H2-M3, C4B, UNC93B1, KLRK1, SERPING1, IL15, H2-Q6, FCGR1, H2-Q7, CD74, H2-Q8, H2-Q9, CFP, C1QB, SLC11A1, TNFSF13B, TAP2, H2-AA, IL2RG, H2-DMA	264	206	13588	4.99706	2.49592e-05	1.91996e-06	3.05063e-05
GOTERM_BP_FAT	GO:0002460~adaptive immune response based on somatic recombination of immune receptors built from immunoglobulin superfamily domains	11	2.66344	4.87505e-06	C1QB, SLC11A1, IL18BP, C4B, IRF7, H2-AA, SERPING1, H2-DMA, FCGR1, CD74, IGH-VJ558	264	84	13588	6.74008	0.00651613	0.000311259	0.00798996
GOTERM_BP_FAT	GO:0002250~adaptive immune response	11	2.66344	4.87505e-06	C1QB, SLC11A1, IL18BP, C4B, IRF7, H2-AA, SERPING1, H2-DMA, FCGR1, CD74, IGH-VJ558	264	84	13588	6.74008	0.00651613	0.000311259	0.00798996
GOTERM_BP_FAT	GO:0002449~lymphocyte mediated immunity	10	2.42131	1.52712e-05	C1QB, SLC11A1, C4B, IRF7, H2-AA, SERPING1, H2-DMA, FCGR1, CD74, IGH-VJ558	264	76	13588	6.77233	0.0202706	0.000889987	0.0250267
GOTERM_BP_FAT	GO:0016064~immunoglobulin mediated immune response	9	2.17918	2.73101e-05	C1QB, C4B, IRF7, H2-AA, SERPING1, H2-DMA, FCGR1, CD74, IGH-VJ558	264	63	13588	7.35281	0.0359608	0.0013555	0.0447522
GOTERM_BP_FAT	GO:0019724~B cell mediated immunity	9	2.17918	3.44246e-05	C1QB, C4B, IRF7, H2-AA, SERPING1, H2-DMA, FCGR1, CD74, IGH-VJ558	264	65	13588	7.12657	0.0451148	0.0015906	0.0564073
GOTERM_BP_FAT	GO:0002443~leukocyte mediated immunity	10	2.42131	5.47509e-05	C1QB, SLC11A1, C4B, IRF7, H2-AA, SERPING1, H2-DMA, FCGR1, CD74, IGH-VJ558	264	89	13588	5.78311	0.0707923	0.00236568	0.0896996
GOTERM_BP_FAT	GO:0002455~humoral immune response mediated by circulating immunoglobulin	4	0.968523	0.0297492	C1QB, C4B, SERPING1, IGH-VJ558	264	35	13588	5.88225	1	0.290512	39.0424
Annotation Cluster 5	Enrichment Score: 5.447523905883091
Category	Term	Count	%	PValue	Genes	List Total	Pop Hits	Pop Total	Fold Enrichment	Bonferroni	Benjamini	FDR
INTERPRO	IPR003191:Guanylate-binding protein, C-terminal	6	1.45278	2.90896e-07	GBP8, GBP5, GBP9, GBP10, GBP4, GBP3, GBP2	340	9	17763	34.8294	0.00014311	2.04456e-05	0.000417951
INTERPRO	IPR015894:Guanylate-binding protein, N-terminal	6	1.45278	2.78974e-06	GBP8, GBP5, GBP9, GBP10, GBP4, GBP3, GBP2	340	13	17763	24.1127	0.00137161	0.000171555	0.00400816
GOTERM_MF_FAT	GO:0003924~GTPase activity	13	3.1477	9.0541e-06	GBP8, IIGP1B, GBP5, IRGM2, GBP9, IGTP, RAC2, GBP10, IIGP1, TGTP1, TGTP2, MX1, GBP4, GBP3, MX2, GBP2	265	128	13288	5.09269	0.00291119	0.000416404	0.0122288
PIR_SUPERFAMILY	PIRSF005552:guanine nucleotide-binding protein 1	5	1.21065	2.20678e-05	GBP8, GBP5, GBP9, GBP10, GBP3, GBP2	199	8	8136	25.5528	0.00315075	0.00078862	0.0261314
Annotation Cluster 6	Enrichment Score: 5.128824415931467
Category	Term	Count	%	PValue	Genes	List Total	Pop Hits	Pop Total	Fold Enrichment	Bonferroni	Benjamini	FDR
GOTERM_BP_FAT	GO:0002474~antigen processing and presentation of peptide antigen via MHC class I	7	1.69492	5.13939e-07	H2-K1, LOC547349, GM10499, H2-T23, H2-Q6, TAPBPL, H2-Q7, FCGR1, H2-Q8, H2-Q9, TAPBP	264	17	13588	21.1934	0.000688954	4.30736e-05	0.000842348
GOTERM_BP_FAT	GO:0002483~antigen processing and presentation of endogenous peptide antigen	4	0.968523	2.82688e-05	H2-M3, H2-Q6, TAPBPL, H2-Q7, H2-Q8, H2-Q9, TAPBP	264	4	13588	51.4697	0.0371995	0.00135298	0.0463229
GOTERM_BP_FAT	GO:0019883~antigen processing and presentation of endogenous antigen	4	0.968523	2.82688e-05	H2-M3, H2-Q6, TAPBPL, H2-Q7, H2-Q8, H2-Q9, TAPBP	264	4	13588	51.4697	0.0371995	0.00135298	0.0463229
Annotation Cluster 7	Enrichment Score: 5.034584328651645
Category	Term	Count	%	PValue	Genes	List Total	Pop Hits	Pop Total	Fold Enrichment	Bonferroni	Benjamini	FDR
GOTERM_CC_FAT	GO:0042824~MHC class I peptide loading complex	6	1.45278	3.01918e-07	TAP2, TAP1, H2-AA, H2-DMA, PSMB8, PSMB9	242	9	12504	34.4463	4.46829e-05	1.11709e-05	0.000359703
GOTERM_MF_FAT	GO:0042288~MHC class I protein binding	6	1.45278	3.51911e-07	TAP2, KLRK1, H2-AA, H2-DMA, PSMB8, PSMB9	265	9	13288	33.4289	0.000113309	3.77711e-05	0.000475331
GOTERM_MF_FAT	GO:0042287~MHC protein binding	7	1.69492	8.82711e-07	TAP2, KLRK1, H2-AA, H2-DMA, CD74, PSMB8, PSMB9	265	18	13288	19.5002	0.000284193	4.7371e-05	0.00119228
GOTERM_CC_FAT	GO:0042825~TAP complex	5	1.21065	4.50175e-06	TAP1, H2-AA, H2-DMA, PSMB8, PSMB9	242	7	12504	36.9067	0.000666039	0.000111037	0.00536322
GOTERM_CC_FAT	GO:0044432~endoplasmic reticulum part	8	1.93705	0.159058	ABCB9, TAP2, PGAP1, TAP1, H2-AA, H2-DMA, PSMB8, PSMB9	242	231	12504	1.78942	1	0.613093	87.304
Annotation Cluster 8	Enrichment Score: 4.863358291527221
Category	Term	Count	%	PValue	Genes	List Total	Pop Hits	Pop Total	Fold Enrichment	Bonferroni	Benjamini	FDR
INTERPRO	IPR004021:HIN-200/IF120x	7	1.69492	3.70099e-09	IFI202B, PYHIN1, AI607873, MNDA, IFI203, IFI205, IFI204	340	9	17763	40.6343	1.82089e-06	3.64178e-07	5.3175e-06
UP_SEQ_FEATURE	domain:HIN-200 1	3	0.726392	0.000833304	IFI202B, MNDA, IFI204	270	3	16021	59.337	0.457681	0.0375217	1.25721
UP_SEQ_FEATURE	domain:HIN-200 2	3	0.726392	0.000833304	IFI202B, MNDA, IFI204	270	3	16021	59.337	0.457681	0.0375217	1.25721
Annotation Cluster 9	Enrichment Score: 4.854542824667288
Category	Term	Count	%	PValue	Genes	List Total	Pop Hits	Pop Total	Fold Enrichment	Bonferroni	Benjamini	FDR
INTERPRO	IPR004021:HIN-200/IF120x	7	1.69492	3.70099e-09	IFI202B, PYHIN1, AI607873, MNDA, IFI203, IFI205, IFI204	340	9	17763	40.6343	1.82089e-06	3.64178e-07	5.3175e-06
UP_SEQ_FEATURE	domain:HIN-200	5	1.21065	2.61457e-06	PYHIN1, MNDA, IFI203, IFI205, IFI204	270	7	16021	42.3836	0.00191726	0.00027412	0.00396789
PIR_SUPERFAMILY	PIRSF018550:PIRSF018550	5	1.21065	4.91427e-06	PYHIN1, MNDA, IFI203, IFI205, IFI204	199	6	8136	34.0704	0.000702495	0.00023422	0.00581975
INTERPRO	IPR004020:Pyrin	7	1.69492	9.75229e-06	PYHIN1, AI607873, MNDA, NLRP3, IFI203, IFI205, IFI204	340	27	17763	13.5448	0.00478666	0.0004361	0.0140109
UP_SEQ_FEATURE	domain:DAPIN	6	1.45278	2.09911e-05	PYHIN1, MNDA, NLRP3, IFI203, IFI205, IFI204	270	21	16021	16.9534	0.0152895	0.00139971	0.0318521
UP_SEQ_FEATURE	compositionally biased region:Poly-Ser	6	1.45278	0.766343	GM5643, MNDA, GPR112, IFI203, EIF2AK2, IFI204	270	379	16021	0.939373	1	1	100
Annotation Cluster 10	Enrichment Score: 4.821783757744646
Category	Term	Count	%	PValue	Genes	List Total	Pop Hits	Pop Total	Fold Enrichment	Bonferroni	Benjamini	FDR
GOTERM_BP_FAT	GO:0006952~defense response	45	10.8959	2.35867e-19	IFIH1, TNF, CCL2, CCR1, CXCL9, CCL8, RSAD2, NLRP1B, CCL5, CXCL11, CD74, TLR9, CXCL10, TAPBP, CFP, SLC11A1, NLRC4, TNFRSF1B, TMEM173, HAMP, TAP1, CLEC2D, IL1B, MX1, MX2, H2-K1, CIITA, PTPRC, IRGM1, H2-M3, C4B, HCK, SAMHD1, IFI47, SERPING1, H2-Q6, NLRP3, FCGR1, H2-Q7, H2-Q8, H2-Q9, DDX58, C1QB, CCL12, CCR5, CXCL13, IRF8, H2-AA	264	448	13588	5.16995	3.16298e-16	1.58149e-16	3.86589e-16
GOTERM_BP_FAT	GO:0006954~inflammatory response	23	5.56901	4.41477e-10	CIITA, CCL2, TNF, C4B, CCR1, CXCL9, CCL8, SERPING1, NLRP3, CXCL11, CCL5, FCGR1, TLR9, CXCL10, CFP, C1QB, CCL12, SLC11A1, NLRC4, TNFRSF1B, CCR5, CXCL13, IL1B	264	225	13588	5.26135	5.9202e-07	7.40026e-08	7.23586e-07
GOTERM_BP_FAT	GO:0009611~response to wounding	24	5.81114	2.78586e-07	CIITA, CCL2, TNF, C4B, CCR1, CXCL9, CCL8, SERPING1, NLRP3, CXCL11, CCL5, FCGR1, TLR9, CXCL10, CFP, C1QB, CCL12, SLC11A1, NLRC4, TNFRSF1B, CCR5, CXCL13, IL1B, ENTPD1	264	347	13588	3.55986	0.000373514	2.66842e-05	0.000456604
GOTERM_MF_FAT	GO:0008009~chemokine activity	9	2.17918	6.37141e-07	CCL12, CCL2, CXCL13, CXCL16, CXCL9, CCL8, CCL5, CXCL11, CXCL10	265	38	13288	11.8761	0.000205138	5.12885e-05	0.000860592
GOTERM_MF_FAT	GO:0042379~chemokine receptor binding	9	2.17918	7.87895e-07	CCL12, CCL2, CXCL13, CXCL16, CXCL9, CCL8, CCL5, CXCL11, CXCL10	265	39	13288	11.5716	0.00025367	5.07392e-05	0.00106422
SP_PIR_KEYWORDS	inflammatory response	11	2.66344	9.83068e-07	CCL12, CCL2, C4B, CXCL13, CXCL9, IL1B, CCL8, CCL5, CXCL11, TLR9, CXCL10	312	78	17854	8.0701	0.000262445	4.37456e-05	0.0012903
SP_PIR_KEYWORDS	chemotaxis	10	2.42131	1.18667e-06	CCL12, CCL2, CXCL13, CXCL16, FPR1, CCL8, FPR2, CCL5, CXCL11, CXCL10	312	62	17854	9.22974	0.000316791	4.5262e-05	0.00155753
GOTERM_BP_FAT	GO:0042330~taxis	13	3.1477	1.27504e-06	CCL12, CCL2, RAC2, CXCL13, CXCL16, CCR1, FPR1, IL1B, CCL8, FPR2, CCL5, CXCL11, CXCL10	264	109	13588	6.13859	0.00170838	8.99873e-05	0.00208979
GOTERM_BP_FAT	GO:0006935~chemotaxis	13	3.1477	1.27504e-06	CCL12, CCL2, RAC2, CXCL13, CXCL16, CCR1, FPR1, IL1B, CCL8, FPR2, CCL5, CXCL11, CXCL10	264	109	13588	6.13859	0.00170838	8.99873e-05	0.00208979
SP_PIR_KEYWORDS	cytokine	15	3.63196	2.77367e-06	CCL12, TNFSF10, CCL2, TNF, TNFSF13B, CXCL13, CXCL16, CXCL9, IL1B, CCL8, IL15, CCL5, CXCL11, CXCL10, SPP1	312	177	17854	4.84952	0.000740296	6.73223e-05	0.00364047
INTERPRO	IPR001811:Small chemokine, interleukin-8-like	8	1.93705	5.45306e-06	CCL12, CCL2, CXCL13, CXCL9, CCL8, CCL5, CXCL11, CXCL10	340	37	17763	11.296	0.00267932	0.000298057	0.00783454
SMART	SM00199:SCY	8	1.93705	6.43034e-06	CCL12, CCL2, CXCL13, CXCL9, CCL8, CCL5, CXCL11, CXCL10	181	37	9131	10.9076	0.000719941	0.000360035	0.00728905
KEGG_PATHWAY	mmu04060:Cytokine-cytokine receptor interaction	21	5.08475	1.1908e-05	CCL2, TNF, CCR1, CXCL9, CCL8, TNFRSF14, IL15, CXCL11, CCL5, CXCL10, CCL12, TNFRSF1B, TNFRSF11B, TNFSF10, TNFSF13B, CCR5, CXCL13, CXCL16, IL10RA, IL1B, IL2RG	161	244	5738	3.06736	0.00108304	0.000108357	0.0129812
GOTERM_MF_FAT	GO:0005125~cytokine activity	15	3.63196	1.43178e-05	CCL12, TNFSF10, CCL2, TNF, TNFSF13B, CXCL13, CXCL16, CXCL9, IL1B, CCL8, IL15, CCL5, CXCL11, CXCL10, SPP1	265	180	13288	4.17862	0.00459976	0.00057613	0.0193376
KEGG_PATHWAY	mmu04062:Chemokine signaling pathway	17	4.11622	4.03813e-05	CCL2, HCK, CCR1, CXCL9, CCL8, STAT1, CXCL11, CCL5, CXCL10, STAT2, CCL12, RAC2, CCR5, CXCL13, PTK2B, CXCL16, GM11787	161	182	5738	3.32899	0.00366803	0.000306184	0.0440146
KEGG_PATHWAY	mmu04620:Toll-like receptor signaling pathway	12	2.90557	8.50618e-05	IKBKE, CD86, TNF, IRF7, CXCL9, IL1B, CCL5, STAT1, CXCL11, TLR9, CXCL10, SPP1	161	99	5738	4.31997	0.00771107	0.00059528	0.0926946
INTERPRO	IPR018048:Small chemokine, C-X-C, conserved site	5	1.21065	0.000112135	CXCL13, CXCL16, CXCL9, CXCL11, CXCL10	340	14	17763	18.6586	0.0536791	0.00275488	0.160992
GOTERM_BP_FAT	GO:0007626~locomotory behavior	14	3.38983	0.000784968	CCL12, CCL2, RAC2, CXCL13, CXCL16, CCR1, FPR1, IL1B, CCL8, FPR2, CCL5, CXCL11, CALB1, CXCL10	264	239	13588	3.01496	0.65113	0.0212616	1.27883
INTERPRO	IPR001089:Small chemokine, C-X-C	4	0.968523	0.00101453	CXCL13, CXCL9, CXCL11, CXCL10	340	11	17763	18.9979	0.393106	0.0183264	1.44781
GOTERM_CC_FAT	GO:0044421~extracellular region part	28	6.77966	0.00201116	CCL2, TNF, CXCL9, CCL8, DCN, IL15, MMP3, CXCL11, CCL5, CXCL10, LGALS3BP, TNFRSF11B, HPSE, TGM2, IL1B, ENTPD1, IGH-VJ558, SPP1, KLK1B21, C4B, SERPING1, MMP12, CCL12, TNFSF10, TNFSF13B, CXCL13, CXCL16, IGFBP3	242	774	12504	1.86918	0.257662	0.0245236	2.36996
PIR_SUPERFAMILY	PIRSF002522:CXC chemokine	4	0.968523	0.00265544	CXCL13, CXCL9, CXCL11, CXCL10	199	12	8136	13.6281	0.316298	0.0528701	3.09992
GOTERM_CC_FAT	GO:0005615~extracellular space	20	4.84262	0.00475319	KLK1B21, TNF, CCL2, C4B, CXCL9, CCL8, SERPING1, IL15, CXCL11, CCL5, CXCL10, CCL12, TNFSF10, TNFSF13B, CXCL13, CXCL16, IL1B, IGFBP3, IGH-VJ558, SPP1	242	511	12504	2.02229	0.505965	0.0491203	5.51831
INTERPRO	IPR000827:Small chemokine, C-C group, conserved site	4	0.968523	0.00710065	CCL12, CCL2, CCL8, CCL5	340	21	17763	9.95126	0.969983	0.0953172	9.73174
PIR_SUPERFAMILY	PIRSF001950:small inducible chemokine, C/CC types	4	0.968523	0.0136684	CCL12, CCL2, CCL8, CCL5	199	21	8136	7.78751	0.860272	0.151262	15.0399
GOTERM_CC_FAT	GO:0005576~extracellular region	43	10.4116	0.0445421	TNF, CCL2, FCNA, CXCL9, CCL8, DCN, IL15, MMP3, CXCL11, CCL5, CTLA2A, CXCL10, CFP, LGALS3BP, TNFRSF11B, ISG15, HPSE, HAMP, GLIPR1, TGM2, ERAP1, IL1B, FGL2, CASP1, ENTPD1, IGH-VJ558, SPP1, KLK1B21, C4B, SERPING1, MMP12, C1QB, CCL12, SIGLEC1, TNFSF10, NPVF, IL18BP, TNFSF13B, CXCL13, CXCL16, APOL10B, APOL9B, IGFBP3	242	1680	12504	1.32249	0.998822	0.274665	41.8912
GOTERM_BP_FAT	GO:0007610~behavior	14	3.38983	0.0517868	CCL12, CCL2, RAC2, CXCL13, CXCL16, CCR1, FPR1, IL1B, CCL8, FPR2, CCL5, CXCL11, CALB1, CXCL10	264	405	13588	1.7792	1	0.422201	58.1701
SP_PIR_KEYWORDS	Secreted	33	7.99031	0.0812173	XDH, CCL2, TNF, FCNA, CXCL9, CCL8, DCN, IL15, MMP3, CXCL11, CCL5, CTLA2A, CXCL10, CFP, LGALS3BP, TNFRSF11B, ISG15, HAMP, HPSE, IL1B, FGL2, SPP1, C4B, SERPING1, MMP12, C1QB, CCL12, SIGLEC1, NPVF, IL18BP, TNFSF13B, CXCL13, IGFBP3	312	1420	17854	1.32986	1	0.375732	67.1031
Annotation Cluster 11	Enrichment Score: 4.575447302329168
Category	Term	Count	%	PValue	Genes	List Total	Pop Hits	Pop Total	Fold Enrichment	Bonferroni	Benjamini	FDR
INTERPRO	IPR007110:Immunoglobulin-like	37	8.95884	1.52404e-09	SIGLECE, LY9, TAPBP, CD48, VCAM1, TRAV9-2, A430107P09RIK, LOC100038947, GP49A, LOC547349, IGH-VS107, H2-T10, IGH-VJ558, H2-K1, LAIR1, H2-Q5, H2-M3, SLAMF9, FCGR4, TIMD4, H2-AB1, SLAMF8, SLAMF7, PSG21, H2-Q6, FCGR1, H2-Q7, FCRLS, H2-Q8, H2-Q9, SIGLEC1, CD86, IL18BP, GM10499, CD274, H2-EB1, H2-AA, H2-T22, H2-T23, H2-T24, H2-DMA, TAPBPL	340	604	17763	3.20038	7.49828e-07	1.87457e-07	2.1897e-06
INTERPRO	IPR013783:Immunoglobulin-like fold	34	8.23245	2.71582e-07	SIGLECE, TAPBP, CD48, VCAM1, TRAV9-2, A430107P09RIK, LOC100038947, GP49A, LOC547349, TGM2, IGH-VS107, H2-T10, IGH-VJ558, CEACAM14, H2-K1, LAIR1, H2-Q5, H2-M3, FCGR4, TIMD4, H2-AB1, PSG21, H2-Q6, FCGR1, H2-Q7, FCRLS, H2-Q8, H2-Q9, SIGLEC1, CD86, GM10499, CD274, H2-EB1, H2-AA, H2-T22, H2-T23, H2-T24, H2-DMA, TAPBPL	340	644	17763	2.75823	0.00013361	2.22695e-05	0.000390202
SP_PIR_KEYWORDS	Immunoglobulin domain	21	5.08475	0.000105646	LAIR1, SIGLECE, SLAMF9, TIMD4, SLAMF8, SLAMF7, LY9, FCRLS, FCGR1, TAPBP, VCAM1, CD48, SIGLEC1, CD86, IL18BP, GP49A, CD274, IGH-VS107, TAPBPL, IGH-VJ558, SEMA4A	312	443	17854	2.71267	0.0278148	0.00165798	0.138575
INTERPRO	IPR003599:Immunoglobulin subtype	18	4.35835	0.000115106	SIGLECE, SLAMF9, FCGR4, TIMD4, LY9, PSG21, FCRLS, FCGR1, TAPBP, VCAM1, CD48, TRAV9-2, SIGLEC1, A430107P09RIK, LOC100038947, CD274, TAPBPL, IGH-VJ558	340	313	17763	3.00445	0.0550613	0.00269328	0.165254
SMART	SM00409:IG	18	4.35835	0.00014362	SIGLECE, SLAMF9, FCGR4, TIMD4, LY9, PSG21, FCRLS, FCGR1, TAPBP, VCAM1, CD48, TRAV9-2, SIGLEC1, A430107P09RIK, LOC100038947, CD274, TAPBPL, IGH-VJ558	181	313	9131	2.90113	0.0159579	0.00321216	0.162684
INTERPRO	IPR013106:Immunoglobulin V-set	17	4.11622	0.00177765	SIGLECE, SLAMF9, TIMD4, LY9, PSG21, FCGR1, VCAM1, CD48, TRAV9-2, SIGLEC1, A430107P09RIK, LOC100038947, CD274, IGH-VS107, TAPBPL, CEACAM14, IGH-VJ558	340	364	17763	2.43997	0.583297	0.0269849	2.52396
INTERPRO	IPR013151:Immunoglobulin	10	2.42131	0.00729388	CD48, VCAM1, SIGLEC1, SIGLECE, GP49A, FCGR4, PSG21, FCRLS, FCGR1, IGH-VJ558	340	178	17763	2.93506	0.972724	0.0952064	9.98382
Annotation Cluster 12	Enrichment Score: 4.247590762826815
Category	Term	Count	%	PValue	Genes	List Total	Pop Hits	Pop Total	Fold Enrichment	Bonferroni	Benjamini	FDR
SP_PIR_KEYWORDS	Lectin	15	3.63196	1.39123e-06	SIGLECE, FCNA, KLRK1, CD72, SIGLEC1, CD93, CLEC12A, KLRA9, CLEC4E, CD69, CLEC9A, CLEC2D, CLEC4A1, CLEC4A3, KLRA2	312	167	17854	5.13991	0.00037139	4.64313e-05	0.00182602
GOTERM_MF_FAT	GO:0005529~sugar binding	15	3.63196	1.52677e-05	SIGLECE, FCNA, KLRK1, CD72, SIGLEC1, CD93, CLEC12A, KLRA9, CLEC4E, CD69, CLEC9A, CLEC2D, CLEC4A1, CLEC4A3, KLRA2	265	181	13288	4.15553	0.00490418	0.000546101	0.0206204
INTERPRO	IPR001304:C-type lectin	12	2.90557	1.61469e-05	CLEC4E, CD93, KLRA9, CLEC12A, CD69, CLEC9A, KLRK1, CLEC2D, CLEC4A1, CLEC4A3, CD72, KLRA2	340	118	17763	5.31296	0.00791287	0.000610917	0.023197
SMART	SM00034:CLECT	12	2.90557	1.97522e-05	CLEC4E, CD93, KLRA9, CLEC12A, CD69, CLEC9A, KLRK1, CLEC2D, CLEC4A1, CLEC4A3, CD72, KLRA2	181	118	9131	5.13026	0.00220982	0.000737151	0.0223884
UP_SEQ_FEATURE	domain:C-type lectin	10	2.42131	2e-05	CLEC4E, CD93, KLRA9, CLEC12A, CD69, CLEC9A, KLRK1, CLEC2D, CD72, KLRA2	270	90	16021	6.593	0.0145729	0.00146694	0.0303484
INTERPRO	IPR018378:C-type lectin, conserved site	11	2.66344	2.99319e-05	CLEC4E, CD93, KLRA9, CLEC12A, CD69, CLEC9A, KLRK1, CLEC2D, CLEC4A3, CD72, KLRA2	340	104	17763	5.52582	0.0146188	0.000919996	0.0429968
INTERPRO	IPR016186:C-type lectin-like	12	2.90557	3.22354e-05	CLEC4E, CD93, KLRA9, CLEC12A, CD69, CLEC9A, KLRK1, CLEC2D, CLEC4A1, CLEC4A3, CD72, KLRA2	340	127	17763	4.93645	0.0157349	0.000932509	0.046305
GOTERM_MF_FAT	GO:0030246~carbohydrate binding	18	4.35835	0.00020462	PTPRC, SIGLECE, FCNA, KLRK1, CCL8, DCN, CD72, SIGLEC1, CD93, CLEC12A, KLRA9, CLEC4E, CD69, CLEC9A, CLEC2D, CLEC4A1, CLEC4A3, KLRA2	265	317	13288	2.84726	0.0637703	0.00438333	0.27603
INTERPRO	IPR002353:Type II antifreeze protein	6	1.45278	0.00104801	CLEC4E, CLEC9A, KLRK1, CLEC2D, CLEC4A1, CLEC4A3	340	41	17763	7.64548	0.403031	0.0182559	1.49525
SP_PIR_KEYWORDS	Signal-anchor	15	3.63196	0.0119235	TNF, BST2, KLRK1, CD72, CD74, TNFSF10, TNFSF13B, CLEC12A, KLRA9, CLEC4E, CD69, CLEC9A, CLEC2D, ERAP1, KLRA2	312	405	17854	2.11942	0.959348	0.0898968	14.5672
Annotation Cluster 13	Enrichment Score: 4.215726251463009
Category	Term	Count	%	PValue	Genes	List Total	Pop Hits	Pop Total	Fold Enrichment	Bonferroni	Benjamini	FDR
GOTERM_BP_FAT	GO:0048584~positive regulation of response to stimulus	21	5.08475	5.26418e-10	H2-K1, PTPRC, TNF, H2-M3, C4B, UNC93B1, KLRK1, SERPING1, IL15, H2-Q6, FCGR1, H2-Q7, H2-Q8, H2-Q9, CFP, C1QB, SLC11A1, TNFSF13B, TAP2, TGM2, IL1B, H2-AA, FABP4, H2-DMA	264	186	13588	5.81109	7.05926e-07	7.84363e-08	8.62805e-07
GOTERM_BP_FAT	GO:0050778~positive regulation of immune response	17	4.11622	8.07627e-09	H2-K1, PTPRC, H2-M3, C4B, UNC93B1, KLRK1, SERPING1, IL15, H2-Q6, FCGR1, H2-Q7, H2-Q8, H2-Q9, CFP, C1QB, SLC11A1, TNFSF13B, TAP2, H2-AA, H2-DMA	264	136	13588	6.43371	1.08302e-05	9.84571e-07	1.32371e-05
GOTERM_BP_FAT	GO:0002684~positive regulation of immune system process	20	4.84262	1.86126e-08	H2-K1, PTPRC, ITGAL, H2-M3, C4B, UNC93B1, KLRK1, SERPING1, IL15, H2-Q6, FCGR1, H2-Q7, CD74, H2-Q8, H2-Q9, CFP, C1QB, SLC11A1, TNFSF13B, TAP2, H2-AA, IL2RG, H2-DMA	264	206	13588	4.99706	2.49592e-05	1.91996e-06	3.05063e-05
GOTERM_BP_FAT	GO:0002697~regulation of immune effector process	12	2.90557	9.93638e-07	H2-K1, PTPRC, TNF, H2-M3, KLRK1, SERPING1, IL15, H2-Q6, FCGR1, H2-Q7, H2-Q8, H2-Q9, DDX58, TAP2, CLEC2D	264	88	13588	7.0186	0.00133158	7.83774e-05	0.00162857
GOTERM_BP_FAT	GO:0002821~positive regulation of adaptive immune response	8	1.93705	3.23276e-06	H2-K1, PTPRC, SLC11A1, TNFSF13B, H2-M3, TAP2, H2-Q6, H2-Q7, FCGR1, H2-Q8, H2-Q9	264	34	13588	12.1105	0.00432575	0.000216733	0.0052984
GOTERM_BP_FAT	GO:0002824~positive regulation of adaptive immune response based on somatic recombination of immune receptors built from immunoglobulin superfamily domains	8	1.93705	3.23276e-06	H2-K1, PTPRC, SLC11A1, TNFSF13B, H2-M3, TAP2, H2-Q6, H2-Q7, FCGR1, H2-Q8, H2-Q9	264	34	13588	12.1105	0.00432575	0.000216733	0.0052984
GOTERM_BP_FAT	GO:0001916~positive regulation of T cell mediated cytotoxicity	5	1.21065	1.6013e-05	H2-K1, PTPRC, H2-M3, TAP2, H2-Q6, H2-Q7, H2-Q8, H2-Q9	264	9	13588	28.5943	0.0212447	0.000894335	0.0262423
GOTERM_BP_FAT	GO:0001910~regulation of leukocyte mediated cytotoxicity	7	1.69492	1.99568e-05	H2-K1, PTPRC, H2-M3, TAP2, KLRK1, CLEC2D, H2-Q6, H2-Q7, H2-Q8, H2-Q9	264	30	13588	12.0096	0.0264074	0.00106992	0.0327044
GOTERM_BP_FAT	GO:0031341~regulation of cell killing	7	1.69492	1.99568e-05	H2-K1, PTPRC, H2-M3, TAP2, KLRK1, CLEC2D, H2-Q6, H2-Q7, H2-Q8, H2-Q9	264	30	13588	12.0096	0.0264074	0.00106992	0.0327044
GOTERM_BP_FAT	GO:0001914~regulation of T cell mediated cytotoxicity	5	1.21065	4.06733e-05	H2-K1, PTPRC, H2-M3, TAP2, H2-Q6, H2-Q7, H2-Q8, H2-Q9	264	11	13588	23.3953	0.0530832	0.00181648	0.0666432
GOTERM_BP_FAT	GO:0001912~positive regulation of leukocyte mediated cytotoxicity	6	1.45278	6.61289e-05	H2-K1, PTPRC, H2-M3, TAP2, KLRK1, H2-Q6, H2-Q7, H2-Q8, H2-Q9	264	23	13588	13.4269	0.0848632	0.00276747	0.108331
GOTERM_BP_FAT	GO:0031343~positive regulation of cell killing	6	1.45278	6.61289e-05	H2-K1, PTPRC, H2-M3, TAP2, KLRK1, H2-Q6, H2-Q7, H2-Q8, H2-Q9	264	23	13588	13.4269	0.0848632	0.00276747	0.108331
GOTERM_BP_FAT	GO:0002711~positive regulation of T cell mediated immunity	5	1.21065	8.54694e-05	H2-K1, PTPRC, H2-M3, TAP2, H2-Q6, H2-Q7, H2-Q8, H2-Q9	264	13	13588	19.796	0.108294	0.00346729	0.139993
GOTERM_BP_FAT	GO:0002819~regulation of adaptive immune response	8	1.93705	9.69527e-05	H2-K1, PTPRC, SLC11A1, TNFSF13B, H2-M3, TAP2, H2-Q6, H2-Q7, FCGR1, H2-Q8, H2-Q9	264	56	13588	7.35281	0.121922	0.00370796	0.158788
GOTERM_BP_FAT	GO:0002822~regulation of adaptive immune response based on somatic recombination of immune receptors built from immunoglobulin superfamily domains	8	1.93705	9.69527e-05	H2-K1, PTPRC, SLC11A1, TNFSF13B, H2-M3, TAP2, H2-Q6, H2-Q7, FCGR1, H2-Q8, H2-Q9	264	56	13588	7.35281	0.121922	0.00370796	0.158788
GOTERM_BP_FAT	GO:0002708~positive regulation of lymphocyte mediated immunity	7	1.69492	0.000109699	H2-K1, PTPRC, H2-M3, TAP2, KLRK1, H2-Q6, H2-Q7, FCGR1, H2-Q8, H2-Q9	264	40	13588	9.0072	0.136805	0.00407819	0.179647
GOTERM_BP_FAT	GO:0002705~positive regulation of leukocyte mediated immunity	7	1.69492	0.000109699	H2-K1, PTPRC, H2-M3, TAP2, KLRK1, H2-Q6, H2-Q7, FCGR1, H2-Q8, H2-Q9	264	40	13588	9.0072	0.136805	0.00407819	0.179647
GOTERM_BP_FAT	GO:0002699~positive regulation of immune effector process	7	1.69492	0.000242946	H2-K1, PTPRC, H2-M3, TAP2, KLRK1, H2-Q6, H2-Q7, FCGR1, H2-Q8, H2-Q9	264	46	13588	7.83235	0.278073	0.00853783	0.397448
GOTERM_BP_FAT	GO:0002706~regulation of lymphocyte mediated immunity	8	1.93705	0.000251032	H2-K1, PTPRC, H2-M3, TAP2, KLRK1, CLEC2D, H2-Q6, H2-Q7, FCGR1, H2-Q8, H2-Q9	264	65	13588	6.33473	0.28586	0.00838157	0.41065
GOTERM_BP_FAT	GO:0002709~regulation of T cell mediated immunity	5	1.21065	0.000338898	H2-K1, PTPRC, H2-M3, TAP2, H2-Q6, H2-Q7, H2-Q8, H2-Q9	264	18	13588	14.2971	0.36526	0.010764	0.554012
GOTERM_BP_FAT	GO:0002703~regulation of leukocyte mediated immunity	8	1.93705	0.000398218	H2-K1, PTPRC, H2-M3, TAP2, KLRK1, CLEC2D, H2-Q6, H2-Q7, FCGR1, H2-Q8, H2-Q9	264	70	13588	5.88225	0.413813	0.0117991	0.650689
GOTERM_BP_FAT	GO:0045088~regulation of innate immune response	6	1.45278	0.00187485	H2-M3, KLRK1, UNC93B1, CLEC2D, SAMHD1, SERPING1	264	46	13588	6.71344	0.919261	0.0447243	3.02897
GOTERM_BP_FAT	GO:0002428~antigen processing and presentation of peptide antigen via MHC class Ib	3	0.726392	0.00218244	H2-M3, TAP2, H2-Q6, H2-Q7, H2-Q8, H2-Q9	264	4	13588	38.6023	0.946595	0.04926	3.51759
GOTERM_BP_FAT	GO:0032649~regulation of interferon-gamma production	5	1.21065	0.00322022	SLC11A1, H2-M3, KLRK1, H2-Q6, H2-Q7, H2-Q8, TLR9, H2-Q9	264	32	13588	8.04214	0.98677	0.0643771	5.14919
GOTERM_BP_FAT	GO:0032729~positive regulation of interferon-gamma production	4	0.968523	0.00398714	SLC11A1, H2-M3, KLRK1, H2-Q6, H2-Q7, H2-Q8, H2-Q9	264	17	13588	12.1105	0.995287	0.0736794	6.33826
GOTERM_BP_FAT	GO:0002475~antigen processing and presentation via MHC class Ib	3	0.726392	0.00735014	H2-M3, TAP2, H2-Q6, H2-Q7, H2-Q8, H2-Q9	264	7	13588	22.0584	0.999949	0.112363	11.389
GOTERM_BP_FAT	GO:0042269~regulation of natural killer cell mediated cytotoxicity	3	0.726392	0.0564076	H2-M3, KLRK1, CLEC2D	264	20	13588	7.72045	1	0.443123	61.3887
GOTERM_BP_FAT	GO:0002715~regulation of natural killer cell mediated immunity	3	0.726392	0.0564076	H2-M3, KLRK1, CLEC2D	264	20	13588	7.72045	1	0.443123	61.3887
Annotation Cluster 14	Enrichment Score: 3.8338137869716427
Category	Term	Count	%	PValue	Genes	List Total	Pop Hits	Pop Total	Fold Enrichment	Bonferroni	Benjamini	FDR
INTERPRO	IPR007743:Interferon-inducible GTPase	13	3.1477	1.68725e-19	9930111J21RIK2, IRGM1, GM12185, IRGM2, IIGP1B, IFI47, GM5431, BC023105, IGTP, GM12250, LOC630751, GM4841, IIGP1, TGTP1, TGTP2, GM4951	340	14	17763	48.5124	8.30128e-17	8.30128e-17	2.4242e-16
GOTERM_MF_FAT	GO:0005525~GTP binding	27	6.53753	9.29093e-09	9930111J21RIK2, IIGP1B, GM5431, BC023105, GM8995, IGTP, RAC2, LOC630751, GM4841, TGM2, GBP10, IIGP1, MX1, ARL5C, MX2, GM4070, GBP8, GM1966, GM12185, IRGM1, IRGM2, GBP5, GBP9, IFI47, GM12250, TGTP1, RAB39, TGTP2, GBP4, GBP3, GM4951, GBP2	265	354	13288	3.8245	2.99168e-06	2.99168e-06	1.25494e-05
GOTERM_MF_FAT	GO:0032561~guanyl ribonucleotide binding	27	6.53753	1.55934e-08	9930111J21RIK2, IIGP1B, GM5431, BC023105, GM8995, IGTP, RAC2, LOC630751, GM4841, TGM2, GBP10, IIGP1, MX1, ARL5C, MX2, GM4070, GBP8, GM1966, GM12185, IRGM1, IRGM2, GBP5, GBP9, IFI47, GM12250, TGTP1, RAB39, TGTP2, GBP4, GBP3, GM4951, GBP2	265	363	13288	3.72967	5.02106e-06	2.51053e-06	2.10622e-05
GOTERM_MF_FAT	GO:0019001~guanyl nucleotide binding	27	6.53753	1.55934e-08	9930111J21RIK2, IIGP1B, GM5431, BC023105, GM8995, IGTP, RAC2, LOC630751, GM4841, TGM2, GBP10, IIGP1, MX1, ARL5C, MX2, GM4070, GBP8, GM1966, GM12185, IRGM1, IRGM2, GBP5, GBP9, IFI47, GM12250, TGTP1, RAB39, TGTP2, GBP4, GBP3, GM4951, GBP2	265	363	13288	3.72967	5.02106e-06	2.51053e-06	2.10622e-05
GOTERM_MF_FAT	GO:0003924~GTPase activity	13	3.1477	9.0541e-06	GBP8, IIGP1B, GBP5, IRGM2, GBP9, IGTP, RAC2, GBP10, IIGP1, TGTP1, TGTP2, MX1, GBP4, GBP3, MX2, GBP2	265	128	13288	5.09269	0.00291119	0.000416404	0.0122288
GOTERM_MF_FAT	GO:0017076~purine nucleotide binding	63	15.2542	2.42955e-05	SLFN9, SLFN2, WARS, NLRC4, OASL2, LOC630751, GM4841, GBP10, MLKL, MX1, ARL5C, MX2, GBP8, CIITA, GBP5, GBP9, IFI47, NLRP3, GM12250, GM10705, OAS1B, H2-AA, OAS1A, EIF2AK2, GBP4, GBP3, OAS1G, GBP2, XDH, 9930111J21RIK2, IFIH1, IIGP1B, UBA7, OAS2, GM5431, CMPK2, BC023105, MOV10, GM8995, IGTP, NAIP2, RAC2, PTK2B, HK3, TAP2, TAP1, TGM2, IIGP1, ENTPD1, GM4070, GM1966, ABCB9, GM12185, IRGM1, IRGM2, HCK, U…	265	1871	13288	1.68842	0.00779273	0.000710952	0.0328113
GOTERM_MF_FAT	GO:0032555~purine ribonucleotide binding	61	14.77	2.68683e-05	SLFN9, SLFN2, WARS, NLRC4, OASL2, LOC630751, GM4841, GBP10, MLKL, MX1, ARL5C, MX2, CIITA, GBP8, GBP5, GBP9, IFI47, NLRP3, GM12250, GM10705, OAS1B, H2-AA, OAS1A, EIF2AK2, GBP4, GBP3, OAS1G, GBP2, 9930111J21RIK2, IFIH1, IIGP1B, UBA7, OAS2, GM5431, CMPK2, BC023105, MOV10, GM8995, IGTP, NAIP2, RAC2, PTK2B, HK3, TAP2, TAP1, TGM2, IIGP1, ENTPD1, GM4070, GM1966, ABCB9, GM12185, IRGM1, IRGM2, HCK, UBE2L6…	265	1796	13288	1.70309	0.00861438	0.000720715	0.0362853
GOTERM_MF_FAT	GO:0032553~ribonucleotide binding	61	14.77	2.68683e-05	SLFN9, SLFN2, WARS, NLRC4, OASL2, LOC630751, GM4841, GBP10, MLKL, MX1, ARL5C, MX2, CIITA, GBP8, GBP5, GBP9, IFI47, NLRP3, GM12250, GM10705, OAS1B, H2-AA, OAS1A, EIF2AK2, GBP4, GBP3, OAS1G, GBP2, 9930111J21RIK2, IFIH1, IIGP1B, UBA7, OAS2, GM5431, CMPK2, BC023105, MOV10, GM8995, IGTP, NAIP2, RAC2, PTK2B, HK3, TAP2, TAP1, TGM2, IIGP1, ENTPD1, GM4070, GM1966, ABCB9, GM12185, IRGM1, IRGM2, HCK, UBE2L6…	265	1796	13288	1.70309	0.00861438	0.000720715	0.0362853
GOTERM_MF_FAT	GO:0000166~nucleotide binding	65	15.7385	0.000634526	SLFN9, SLFN2, WARS, NLRC4, OASL2, LOC630751, GM4841, GBP10, MLKL, MX1, ARL5C, MX2, GBP8, CIITA, GBP5, GM5643, GBP9, IFI47, NAV3, NLRP3, GM12250, GM10705, OAS1B, H2-AA, OAS1A, EIF2AK2, GBP4, GBP3, OAS1G, GBP2, XDH, 9930111J21RIK2, IFIH1, IIGP1B, UBA7, OAS2, GM5431, CMPK2, BC023105, MOV10, GM8995, IGTP, NAIP2, RAC2, PTK2B, HK3, TAP2, TAP1, TGM2, IIGP1, ENTPD1, GM4070, GM1966, ABCB9, GM12185, IRGM1,…	265	2183	13288	1.49305	0.184849	0.0119505	0.853672
UP_SEQ_FEATURE	nucleotide phosphate-binding region:GTP	12	2.90557	0.00674591	GM1966, IRGM1, IIGP1B, GBP5, GM8995, RAC2, IIGP1, RAB39, MX1, ARL5C, GBP3, MX2, GBP2, GM4070	270	274	16021	2.5987	0.993045	0.210681	9.7625
SP_PIR_KEYWORDS	gtp-binding	12	2.90557	0.0216993	GM1966, IRGM1, IIGP1B, GBP5, GM8995, RAC2, IIGP1, RAB39, MX1, ARL5C, GBP3, MX2, GBP2, GM4070	312	313	17854	2.19391	0.997142	0.146415	25.0198
SP_PIR_KEYWORDS	nucleotide-binding	35	8.47458	0.156297	IFIH1, IIGP1B, CMPK2, WARS, MOV10, GM8995, RAC2, NAIP2, PTK2B, HK3, OASL2, TAP2, TAP1, IIGP1, MX1, ARL5C, ENTPD1, MX2, GM4070, CIITA, GM1966, ABCB9, IRGM1, GBP5, HCK, UBE2L6, NLRP3, ABCG1, DDX58, IKBKE, GM10705, OAS1B, RAB39, OAS1A, EIF2AK2, GBP3, GBP2	312	1631	17854	1.22799	1	0.575221	89.2548
GOTERM_MF_FAT	GO:0001883~purine nucleoside binding	37	8.95884	0.177821	XDH, IFIH1, IIGP1B, SLFN9, UBA7, OAS2, CMPK2, SLFN2, WARS, MOV10, NLRC4, NAIP2, PTK2B, HK3, TAP2, OASL2, TAP1, IIGP1, MLKL, ENTPD1, CIITA, ABCB9, HCK, UBE2L6, NLRP3, PSMB8, ABCG1, PSMB9, DDX58, IKBKE, CYBB, GM10705, OAS1B, H2-AA, OAS1A, EIF2AK2, H2-DMA, OAS1G	265	1548	13288	1.19852	1	0.826452	92.8971
GOTERM_MF_FAT	GO:0001882~nucleoside binding	37	8.95884	0.188256	XDH, IFIH1, IIGP1B, SLFN9, UBA7, OAS2, CMPK2, SLFN2, WARS, MOV10, NLRC4, NAIP2, PTK2B, HK3, TAP2, OASL2, TAP1, IIGP1, MLKL, ENTPD1, CIITA, ABCB9, HCK, UBE2L6, NLRP3, PSMB8, ABCG1, PSMB9, DDX58, IKBKE, CYBB, GM10705, OAS1B, H2-AA, OAS1A, EIF2AK2, H2-DMA, OAS1G	265	1558	13288	1.19083	1	0.821299	94.0226
GOTERM_MF_FAT	GO:0030554~adenyl nucleotide binding	36	8.71671	0.215289	XDH, IFIH1, SLFN9, UBA7, OAS2, CMPK2, SLFN2, WARS, MOV10, NLRC4, NAIP2, PTK2B, HK3, TAP2, OASL2, TAP1, MLKL, ENTPD1, CIITA, ABCB9, HCK, UBE2L6, NLRP3, PSMB8, ABCG1, PSMB9, DDX58, IKBKE, CYBB, GM10705, OAS1B, H2-AA, OAS1A, EIF2AK2, H2-DMA, OAS1G	265	1535	13288	1.176	1	0.857959	96.2171
GOTERM_MF_FAT	GO:0005524~ATP binding	34	8.23245	0.21886	IFIH1, SLFN9, UBA7, OAS2, CMPK2, SLFN2, WARS, MOV10, NLRC4, NAIP2, PTK2B, TAP2, OASL2, HK3, TAP1, MLKL, ENTPD1, CIITA, ABCB9, HCK, UBE2L6, NLRP3, PSMB8, ABCG1, PSMB9, DDX58, IKBKE, GM10705, OAS1B, H2-AA, OAS1A, EIF2AK2, H2-DMA, OAS1G	265	1443	13288	1.18148	1	0.856277	96.4431
GOTERM_MF_FAT	GO:0032559~adenyl ribonucleotide binding	34	8.23245	0.239679	IFIH1, SLFN9, UBA7, OAS2, CMPK2, SLFN2, WARS, MOV10, NLRC4, NAIP2, PTK2B, TAP2, OASL2, HK3, TAP1, MLKL, ENTPD1, CIITA, ABCB9, HCK, UBE2L6, NLRP3, PSMB8, ABCG1, PSMB9, DDX58, IKBKE, GM10705, OAS1B, H2-AA, OAS1A, EIF2AK2, H2-DMA, OAS1G	265	1460	13288	1.16772	1	0.871512	97.5305
SP_PIR_KEYWORDS	atp-binding	23	5.56901	0.568877	CIITA, ABCB9, IFIH1, HCK, UBE2L6, NLRP3, ABCG1, CMPK2, DDX58, WARS, IKBKE, MOV10, NAIP2, GM10705, PTK2B, HK3, TAP2, OASL2, TAP1, OAS1B, OAS1A, ENTPD1, EIF2AK2	312	1287	17854	1.02266	1	0.963249	99.9984
UP_SEQ_FEATURE	nucleotide phosphate-binding region:ATP	14	3.38983	0.760524	CIITA, ABCB9, HCK, NLRP3, ABCG1, CMPK2, DDX58, IKBKE, MOV10, PTK2B, TAP2, HK3, TAP1, EIF2AK2	270	907	16021	0.915897	1	1	100
Annotation Cluster 15	Enrichment Score: 2.9323737718579554
Category	Term	Count	%	PValue	Genes	List Total	Pop Hits	Pop Total	Fold Enrichment	Bonferroni	Benjamini	FDR
UP_SEQ_FEATURE	domain:PARP catalytic	5	1.21065	2.33751e-05	PARP12, ZC3HAV1, PARP9, PARP14, PARP11	270	11	16021	26.9714	0.0170112	0.00142877	0.035469
INTERPRO	IPR012317:Poly(ADP-ribose) polymerase, catalytic region	5	1.21065	0.000254803	PARP12, ZC3HAV1, PARP9, PARP14, PARP11	340	17	17763	15.3659	0.117838	0.00521051	0.365472
GOTERM_MF_FAT	GO:0003950~NAD+ ADP-ribosyltransferase activity	5	1.21065	0.000574112	PARP12, ZC3HAV1, PARP9, PARP14, PARP11	265	20	13288	12.5358	0.168827	0.0114908	0.772684
INTERPRO	IPR004170:WWE domain	4	0.968523	0.00133365	PARP12, ZC3HAV1, PARP14, PARP11	340	12	17763	17.4147	0.481386	0.0209578	1.89917
GOTERM_MF_FAT	GO:0016763~transferase activity, transferring pentosyl groups	6	1.45278	0.00154792	NAMPT, PARP12, ZC3HAV1, PARP9, PARP14, PARP11	265	43	13288	6.99675	0.392752	0.0273316	2.07069
UP_SEQ_FEATURE	domain:WWE	3	0.726392	0.005579	ZC3HAV1, PARP14, PARP11	270	7	16021	25.4302	0.983534	0.194369	8.14013
SP_PIR_KEYWORDS	nad	7	1.69492	0.0755229	XDH, PARP12, PARP9, BST1, PARP14, PARP11, TRPM2	312	169	17854	2.37024	1	0.35988	64.3241
Annotation Cluster 16	Enrichment Score: 2.6566347966038646
Category	Term	Count	%	PValue	Genes	List Total	Pop Hits	Pop Total	Fold Enrichment	Bonferroni	Benjamini	FDR
INTERPRO	IPR006117:2-5-oligoadenylate synthetase, conserved site	5	1.21065	8.58763e-06	OASL2, OAS1B, OAS1A, OAS2, OAS1G	340	8	17763	32.6526	0.00421622	0.000422424	0.0123378
INTERPRO	IPR018952:2'-5'-oligoadenylate synthetase 1, domain 2/C-terminal	5	1.21065	8.1317e-05	OASL2, OAS1B, OAS1A, OAS2, OAS1G	340	13	17763	20.0939	0.0392198	0.00210355	0.116771
INTERPRO	IPR006116:2-5-oligoadenylate synthetase, ubiquitin-like region	5	1.21065	0.000112135	OASL2, OAS1B, OAS1A, OAS2, OAS1G	340	14	17763	18.6586	0.0536791	0.00275488	0.160992
GOTERM_MF_FAT	GO:0001730~2'-5'-oligoadenylate synthetase activity	4	0.968523	0.00014835	OASL2, OAS1B, OAS1A, OAS2	265	6	13288	33.4289	0.0466492	0.00340649	0.200193
GOTERM_MF_FAT	GO:0070566~adenylyltransferase activity	4	0.968523	0.00688229	OASL2, OAS1B, OAS1A, OAS2	265	20	13288	10.0287	0.891798	0.105229	8.9063
PIR_SUPERFAMILY	PIRSF001607:oligo(A) synthetase	3	0.726392	0.00828713	OAS1B, OAS1A, OAS1G	199	6	8136	20.4422	0.695778	0.112192	9.38518
INTERPRO	IPR002934:Nucleotidyltransferase	3	0.726392	0.0211232	OAS1A, OAS2, OAS1G	340	12	17763	13.061	0.999973	0.21673	26.4161
GOTERM_MF_FAT	GO:0016779~nucleotidyltransferase activity	5	1.21065	0.24583	OASL2, OAS1B, OAS1A, OAS2, OAS1G	265	127	13288	1.97415	1	0.873148	97.7871
SP_PIR_KEYWORDS	nucleotidyltransferase	3	0.726392	0.357826	OASL2, OAS1B, OAS1A	312	72	17854	2.38435	1	0.842401	99.7012
Annotation Cluster 17	Enrichment Score: 2.2791362927574577
Category	Term	Count	%	PValue	Genes	List Total	Pop Hits	Pop Total	Fold Enrichment	Bonferroni	Benjamini	FDR
GOTERM_BP_FAT	GO:0008219~cell death	21	5.08475	0.00206635	CLCA2, LST1, TNF, PML, TNFRSF14, NLRP3, DNASE1L3, NLRC4, TMEM173, TNFRSF1B, TNFRSF11B, TNFSF10, CASP4, NAIP2, NAIP5, CASP12, FGL2, XAF1, CASP1, EIF2AK2, DRAM1	264	507	13588	2.13188	0.937579	0.0474989	3.33346
GOTERM_BP_FAT	GO:0016265~death	21	5.08475	0.00271766	CLCA2, LST1, TNF, PML, TNFRSF14, NLRP3, DNASE1L3, NLRC4, TMEM173, TNFRSF1B, TNFRSF11B, TNFSF10, CASP4, NAIP2, NAIP5, CASP12, FGL2, XAF1, CASP1, EIF2AK2, DRAM1	264	519	13588	2.08259	0.973992	0.0571617	4.36234
GOTERM_BP_FAT	GO:0006915~apoptosis	19	4.60048	0.00415496	CLCA2, LST1, TNF, PML, TNFRSF14, NLRP3, DNASE1L3, NLRC4, TMEM173, TNFRSF11B, TNFSF10, CASP4, NAIP2, NAIP5, CASP12, XAF1, CASP1, EIF2AK2, DRAM1	264	465	13588	2.10306	0.99624	0.0736332	6.59657
GOTERM_BP_FAT	GO:0012501~programmed cell death	19	4.60048	0.00498533	CLCA2, LST1, TNF, PML, TNFRSF14, NLRP3, DNASE1L3, NLRC4, TMEM173, TNFRSF11B, TNFSF10, CASP4, NAIP2, NAIP5, CASP12, XAF1, CASP1, EIF2AK2, DRAM1	264	473	13588	2.06749	0.998772	0.0833592	7.86493
SP_PIR_KEYWORDS	Apoptosis	12	2.90557	0.0345667	TNFRSF11B, TMEM173, TNFSF10, CASP4, NAIP2, CASP12, NAIP5, XAF1, NLRP3, CASP1, DNASE1L3, DRAM1	312	337	17854	2.03766	0.999917	0.214029	36.9805
Annotation Cluster 18	Enrichment Score: 2.2117387253748206
Category	Term	Count	%	PValue	Genes	List Total	Pop Hits	Pop Total	Fold Enrichment	Bonferroni	Benjamini	FDR
GOTERM_BP_FAT	GO:0001819~positive regulation of cytokine production	9	2.17918	2.42432e-05	DDX58, SLC11A1, TNF, H2-M3, KLRK1, IL1B, NLRP3, H2-Q6, CASP1, H2-Q7, H2-Q8, H2-Q9	264	62	13588	7.47141	0.0319878	0.00124962	0.0397275
GOTERM_BP_FAT	GO:0001817~regulation of cytokine production	11	2.66344	0.000371013	TNF, H2-M3, KLRK1, H2-Q6, NLRP3, H2-Q7, H2-Q8, TLR9, H2-Q9, DDX58, SLC11A1, IRF1, IL1B, CASP1	264	139	13588	4.07314	0.392025	0.0112459	0.606362
GOTERM_BP_FAT	GO:0032649~regulation of interferon-gamma production	5	1.21065	0.00322022	SLC11A1, H2-M3, KLRK1, H2-Q6, H2-Q7, H2-Q8, TLR9, H2-Q9	264	32	13588	8.04214	0.98677	0.0643771	5.14919
GOTERM_BP_FAT	GO:0032729~positive regulation of interferon-gamma production	4	0.968523	0.00398714	SLC11A1, H2-M3, KLRK1, H2-Q6, H2-Q7, H2-Q8, H2-Q9	264	17	13588	12.1105	0.995287	0.0736794	6.33826
GOTERM_BP_FAT	GO:0051240~positive regulation of multicellular organismal process	10	2.42131	0.00447517	DDX58, SLC11A1, TNF, LST1, H2-M3, KLRK1, IL1B, NLRP3, H2-Q6, CASP1, H2-Q7, H2-Q8, H2-Q9	264	163	13588	3.15765	0.997557	0.0780639	7.08762
GOTERM_BP_FAT	GO:0009891~positive regulation of biosynthetic process	10	2.42131	0.756005	CIITA, SLC11A1, TNF, H2-M3, IRF8, IRF1, KLRK1, IL1B, ABCG1, TLR9	264	557	13588	0.924052	1	0.999046	100
GOTERM_BP_FAT	GO:0031328~positive regulation of cellular biosynthetic process	9	2.17918	0.843271	CIITA, SLC11A1, TNF, H2-M3, IRF8, IRF1, KLRK1, IL1B, TLR9	264	552	13588	0.83918	1	0.999842	100
Annotation Cluster 19	Enrichment Score: 2.1348957999929303
Category	Term	Count	%	PValue	Genes	List Total	Pop Hits	Pop Total	Fold Enrichment	Bonferroni	Benjamini	FDR
UP_SEQ_FEATURE	propeptide:Removed in mature form	14	3.38983	9.10204e-05	PSMB10, GBP5, BST2, CD52, LY6I, PSMB8, LY6C2, PSMB9, CD48, LY6A, RAC2, ISG15, LY6E, GBP2	270	220	16021	3.77599	0.064629	0.0051262	0.138047
SP_PIR_KEYWORDS	phosphatidylinositol linkage	4	0.968523	0.00131511	LY6A, CD48, VCAM1, CD52	312	13	17854	17.6075	0.296273	0.0158443	1.71243
SP_PIR_KEYWORDS	gpi-anchor	9	2.17918	0.001487	LY6A, CD48, VCAM1, BST2, LY6E, BST1, CD52, LY6I, LY6C2	312	124	17854	4.15338	0.327885	0.0171267	1.93424
PIR_SUPERFAMILY	PIRSF002021:Ly-6-like protein	4	0.968523	0.00339064	LY6A, LY6E, LY6I, LY6C2	199	13	8136	12.5798	0.384724	0.0589044	3.94249
GOTERM_CC_FAT	GO:0031225~anchored to membrane	11	2.66344	0.00692857	LY6A, CD48, VCAM1, BST2, RAC2, LY6E, BST1, HCK, CD52, LY6I, LY6C2	242	207	12504	2.74572	0.642635	0.0622879	7.94958
SP_PIR_KEYWORDS	lipoprotein	20	4.84262	0.00762021	GBP5, TNF, BST2, BST1, HCK, CD52, LY6I, NTSR2, LY6C2, VCAM1, CD48, LY6A, CD36, RAC2, LY6E, CCR5, APOL10B, RAB39, ARL5C, GBP2	312	589	17854	1.9431	0.870281	0.0658139	9.55252
UP_SEQ_FEATURE	domain:UPAR/Ly6	4	0.968523	0.00914779	LY6A, LY6E, LY6I, LY6C2	270	26	16021	9.12877	0.998824	0.264061	13.018
INTERPRO	IPR018363:CD59 antigen, conserved site	4	0.968523	0.0174415	LY6A, LY6E, LY6I, LY6C2	340	29	17763	7.20609	0.999826	0.194606	22.3382
INTERPRO	IPR016054:Ly-6 antigen / uPA receptor -like	4	0.968523	0.0174415	LY6A, LY6E, LY6I, LY6C2	340	29	17763	7.20609	0.999826	0.194606	22.3382
SMART	SM00134:LU	4	0.968523	0.0188976	LY6A, LY6E, LY6I, LY6C2	181	29	9131	6.95828	0.881967	0.234403	19.4482
INTERPRO	IPR001526:CD59 antigen	4	0.968523	0.0266449	LY6A, LY6E, LY6I, LY6C2	340	34	17763	6.14637	0.999998	0.246257	32.1601
UP_SEQ_FEATURE	lipid moiety-binding region:GPI-anchor amidated glycine	3	0.726392	0.0608469	LY6A, LY6I, LY6C2	270	24	16021	7.41713	1	0.784746	61.431
UP_SEQ_FEATURE	lipid moiety-binding region:GPI-anchor amidated serine	4	0.968523	0.0649097	CD48, BST2, BST1, CD52	270	55	16021	4.31542	1	0.795879	63.887
Annotation Cluster 20	Enrichment Score: 2.023069545747248
Category	Term	Count	%	PValue	Genes	List Total	Pop Hits	Pop Total	Fold Enrichment	Bonferroni	Benjamini	FDR
GOTERM_BP_FAT	GO:0001775~cell activation	16	3.87409	9.04504e-05	PTPRC, GPR183, ITGAL, LST1, TNF, H2-M3, KLRK1, IL15, CD74, CD48, SLC11A1, CD86, IRF1, BANK1, H2-DMA, ENTPD1	264	246	13588	3.34762	0.114231	0.00356127	0.148146
GOTERM_BP_FAT	GO:0046649~lymphocyte activation	13	3.1477	0.000346806	CD48, PTPRC, ITGAL, SLC11A1, GPR183, CD86, H2-M3, IRF1, KLRK1, BANK1, IL15, H2-DMA, CD74	264	191	13588	3.50317	0.371958	0.0107591	0.566905
GOTERM_BP_FAT	GO:0042110~T cell activation	10	2.42131	0.000417559	CD48, ITGAL, PTPRC, SLC11A1, CD86, H2-M3, IRF1, IL15, H2-DMA, CD74	264	116	13588	4.43704	0.428827	0.0121015	0.68219
GOTERM_BP_FAT	GO:0045321~leukocyte activation	13	3.1477	0.00116381	CD48, PTPRC, ITGAL, SLC11A1, GPR183, CD86, H2-M3, IRF1, KLRK1, BANK1, IL15, H2-DMA, CD74	264	219	13588	3.05528	0.790196	0.029034	1.89052
GOTERM_BP_FAT	GO:0042098~T cell proliferation	5	1.21065	0.00194792	ITGAL, PTPRC, SLC11A1, CD86, IL15	264	28	13588	9.19102	0.926811	0.0456179	3.14525
GOTERM_BP_FAT	GO:0042129~regulation of T cell proliferation	6	1.45278	0.00558871	ITGAL, PTPRC, TNFSF13B, CD274, TNFRSF14, IL15	264	59	13588	5.23421	0.999455	0.0896657	8.77639
GOTERM_BP_FAT	GO:0046651~lymphocyte proliferation	5	1.21065	0.00862219	ITGAL, PTPRC, SLC11A1, CD86, IL15	264	42	13588	6.12734	0.999991	0.124952	13.2319
GOTERM_BP_FAT	GO:0070661~leukocyte proliferation	5	1.21065	0.00936498	ITGAL, PTPRC, SLC11A1, CD86, IL15	264	43	13588	5.98485	0.999997	0.13218	14.2913
GOTERM_BP_FAT	GO:0032943~mononuclear cell proliferation	5	1.21065	0.00936498	ITGAL, PTPRC, SLC11A1, CD86, IL15	264	43	13588	5.98485	0.999997	0.13218	14.2913
GOTERM_BP_FAT	GO:0042102~positive regulation of T cell proliferation	4	0.968523	0.0297492	ITGAL, PTPRC, TNFSF13B, IL15	264	35	13588	5.88225	1	0.290512	39.0424
GOTERM_BP_FAT	GO:0002521~leukocyte differentiation	7	1.69492	0.0578839	PTPRC, GPR183, TNF, IRF1, IL15, H2-DMA, CD74	264	142	13588	2.53724	1	0.449381	62.367
GOTERM_BP_FAT	GO:0030217~T cell differentiation	5	1.21065	0.0597088	PTPRC, IRF1, IL15, H2-DMA, CD74	264	76	13588	3.38616	1	0.457492	63.5442
GOTERM_BP_FAT	GO:0030098~lymphocyte differentiation	6	1.45278	0.0704713	PTPRC, GPR183, IRF1, IL15, H2-DMA, CD74	264	114	13588	2.70893	1	0.500933	69.8128
GOTERM_BP_FAT	GO:0032946~positive regulation of mononuclear cell proliferation	4	0.968523	0.0723189	ITGAL, PTPRC, TNFSF13B, IL15	264	50	13588	4.11758	1	0.505374	70.7813
GOTERM_BP_FAT	GO:0050671~positive regulation of lymphocyte proliferation	4	0.968523	0.0723189	ITGAL, PTPRC, TNFSF13B, IL15	264	50	13588	4.11758	1	0.505374	70.7813
GOTERM_BP_FAT	GO:0070665~positive regulation of leukocyte proliferation	4	0.968523	0.0793278	ITGAL, PTPRC, TNFSF13B, IL15	264	52	13588	3.95921	1	0.529511	74.1966
GOTERM_BP_FAT	GO:0008283~cell proliferation	9	2.17918	0.107447	ITGAL, PTPRC, SLC11A1, CD86, TNFRSF1B, TNF, IL1B, IL15, CD74	264	247	13588	1.87541	1	0.628351	84.4801
Annotation Cluster 21	Enrichment Score: 1.9579774147655473
Category	Term	Count	%	PValue	Genes	List Total	Pop Hits	Pop Total	Fold Enrichment	Bonferroni	Benjamini	FDR
KEGG_PATHWAY	mmu05322:Systemic lupus erythematosus	19	4.60048	2.84627e-10	HIST1H4M, HIST4H4, HIST1H4K, TNF, HIST1H2AA, HIST2H3C2, HIST2H3C1, HIST1H4A, HIST1H4B, H2AFZ, HIST1H4F, HIST1H4C, HIST3H2A, HIST1H4D, HIST1H4I, HIST1H4J, IGH-VJ558, HIST1H4H, HIST2H3B, C4B, FCGR4, H2-AB1, FCGR1, TRIM21, HIST2H4, C1QB, CD86, H2-EB1, GM6132, HIST1H2AI, HIST1H3B, H2-AA, HIST1H3C, HIST1H3D, HIST1H3E, H2-DMA, HIST1H3F	161	103	5738	6.57432	2.59011e-08	2.59011e-08	3.10298e-07
SP_PIR_KEYWORDS	citrullination	6	1.45278	5.79434e-06	HIST2H3B, HIST1H4M, HIST4H4, HIST1H4K, HIST2H3C2, HIST2H3C1, HIST2H4, CXCL10, HIST1H4A, HIST1H4B, GM6132, HIST1H2AI, HIST1H3B, HIST1H4F, HIST1H3C, HIST1H4C, HIST1H3D, HIST3H2A, HIST1H4D, HIST1H3E, HIST1H4I, HIST1H3F, HIST1H4J, HIST1H4H	312	16	17854	21.4591	0.0015459	0.000119	0.007605
SP_PIR_KEYWORDS	nucleosome core	7	1.69492	0.000107623	HIST1H4M, HIST4H4, HIST1H2AA, HIST1H4K, HIST2H3C2, HIST2H3C1, HIST1H4A, HIST1H4B, H2AFZ, HIST1H4F, HIST3H2A, HIST1H4C, HIST1H4D, HIST1H4I, HIST1H4J, HIST1H4H, HIST2H3B, HIST2H4, GM6132, HIST1H2AI, HIST1H3B, HIST1H3C, HIST1H3D, HIST1H3E, HIST1H3F	312	44	17854	9.10388	0.028328	0.00159522	0.141167
INTERPRO	IPR007125:Histone core	7	1.69492	0.000135819	HIST1H4M, HIST4H4, HIST1H2AA, HIST1H4K, HIST2H3C2, HIST2H3C1, HIST1H4A, HIST1H4B, H2AFZ, HIST1H4F, HIST3H2A, HIST1H4C, HIST1H4D, HIST1H4I, HIST1H4J, HIST1H4H, HIST2H3B, HIST2H4, GM6132, HIST1H2AI, HIST1H3B, HIST1H3C, HIST1H3D, HIST1H3E, HIST1H3F	340	42	17763	8.70735	0.0646435	0.00290133	0.194965
PIR_SUPERFAMILY	PIRSF002048:histone H2A	5	1.21065	0.000204788	HIST2H3B, HIST1H2AA, HIST1H2AI, H2AFZ, HIST1H3B, HIST2H3C2, HIST1H3C, HIST3H2A, HIST1H3D, HIST2H3C1, HIST1H3E, HIST1H3F	199	13	8136	15.7248	0.028863	0.00584042	0.242259
INTERPRO	IPR009072:Histone-fold	7	1.69492	0.00106133	HIST1H4M, HIST4H4, HIST1H2AA, HIST1H4K, HIST2H3C2, HIST2H3C1, HIST1H4A, HIST1H4B, H2AFZ, HIST1H4F, HIST3H2A, HIST1H4C, HIST1H4D, HIST1H4I, HIST1H4J, HIST1H4H, HIST2H3B, HIST2H4, GM6132, HIST1H2AI, HIST1H3B, HIST1H3C, HIST1H3D, HIST1H3E, HIST1H3F	340	61	17763	5.99523	0.406936	0.0178543	1.51412
INTERPRO	IPR002119:Histone H2A	5	1.21065	0.00120067	HIST2H3B, HIST1H2AA, HIST1H2AI, H2AFZ, HIST1H3B, HIST2H3C2, HIST1H3C, HIST3H2A, HIST1H3D, HIST2H3C1, HIST1H3E, HIST1H3F	340	25	17763	10.4488	0.446273	0.01951	1.71132
GOTERM_CC_FAT	GO:0000786~nucleosome	7	1.69492	0.0012018	HIST1H4M, HIST4H4, HIST1H2AA, HIST1H4K, HIST2H3C2, HIST2H3C1, HIST1H4A, HIST1H4B, H2AFZ, HIST1H4F, HIST3H2A, HIST1H4C, HIST1H4D, HIST1H4I, HIST1H4J, HIST1H4H, HIST2H3B, HIST2H4, GM6132, HIST1H2AI, HIST1H3B, HIST1H3C, HIST1H3D, HIST1H3E, HIST1H3F	242	62	12504	5.83364	0.163036	0.0160492	1.42247
SMART	SM00414:H2A	5	1.21065	0.00133615	HIST2H3B, HIST1H2AA, HIST1H2AI, H2AFZ, HIST1H3B, HIST2H3C2, HIST1H3C, HIST3H2A, HIST1H3D, HIST2H3C1, HIST1H3E, HIST1H3F	181	25	9131	10.0895	0.139076	0.0211655	1.50422
GOTERM_BP_FAT	GO:0006334~nucleosome assembly	7	1.69492	0.00286027	HIST1H4M, HIST4H4, HIST1H2AA, HIST1H4K, HIST2H3C2, HIST2H3C1, HIST1H4A, HIST1H4B, H2AFZ, HIST1H4F, HIST3H2A, HIST1H4C, HIST1H4D, HIST1H4I, HIST1H4J, HIST1H4H, HIST2H3B, HIST2H4, GM6132, HIST1H2AI, HIST1H3B, HIST1H3C, HIST1H3D, HIST1H3E, HIST1H3F	264	73	13588	4.93545	0.97853	0.0591487	4.58624
GOTERM_CC_FAT	GO:0032993~protein-DNA complex	7	1.69492	0.00319998	HIST1H4M, HIST4H4, HIST1H2AA, HIST1H4K, HIST2H3C2, HIST2H3C1, HIST1H4A, HIST1H4B, H2AFZ, HIST1H4F, HIST3H2A, HIST1H4C, HIST1H4D, HIST1H4I, HIST1H4J, HIST1H4H, HIST2H3B, HIST2H4, GM6132, HIST1H2AI, HIST1H3B, HIST1H3C, HIST1H3D, HIST1H3E, HIST1H3F	242	75	12504	4.82248	0.377715	0.0358313	3.74656
GOTERM_BP_FAT	GO:0031497~chromatin assembly	7	1.69492	0.00327679	HIST1H4M, HIST4H4, HIST1H2AA, HIST1H4K, HIST2H3C2, HIST2H3C1, HIST1H4A, HIST1H4B, H2AFZ, HIST1H4F, HIST3H2A, HIST1H4C, HIST1H4D, HIST1H4I, HIST1H4J, HIST1H4H, HIST2H3B, HIST2H4, GM6132, HIST1H2AI, HIST1H3B, HIST1H3C, HIST1H3D, HIST1H3E, HIST1H3F	264	75	13588	4.80384	0.98774	0.0645128	5.23738
GOTERM_BP_FAT	GO:0065004~protein-DNA complex assembly	7	1.69492	0.00350124	HIST1H4M, HIST4H4, HIST1H2AA, HIST1H4K, HIST2H3C2, HIST2H3C1, HIST1H4A, HIST1H4B, H2AFZ, HIST1H4F, HIST3H2A, HIST1H4C, HIST1H4D, HIST1H4I, HIST1H4J, HIST1H4H, HIST2H3B, HIST2H4, GM6132, HIST1H2AI, HIST1H3B, HIST1H3C, HIST1H3D, HIST1H3E, HIST1H3F	264	76	13588	4.74063	0.990936	0.0668298	5.58653
GOTERM_BP_FAT	GO:0034728~nucleosome organization	7	1.69492	0.00350124	HIST1H4M, HIST4H4, HIST1H2AA, HIST1H4K, HIST2H3C2, HIST2H3C1, HIST1H4A, HIST1H4B, H2AFZ, HIST1H4F, HIST3H2A, HIST1H4C, HIST1H4D, HIST1H4I, HIST1H4J, HIST1H4H, HIST2H3B, HIST2H4, GM6132, HIST1H2AI, HIST1H3B, HIST1H3C, HIST1H3D, HIST1H3E, HIST1H3F	264	76	13588	4.74063	0.990936	0.0668298	5.58653
SP_PIR_KEYWORDS	chromosomal protein	8	1.93705	0.00984227	HIST1H4M, HIST4H4, HIST1H2AA, HIST1H4K, HIST2H3C2, HIST2H3C1, HIST1H4A, HIST1H4B, H2AFZ, HIST1H4F, HIST3H2A, HIST1H4C, HIST1H4D, HIST1H4I, HIST1H4J, HIST1H4H, HIST2H3B, SP100, HIST2H4, GM6132, HIST1H2AI, HIST1H3B, HIST1H3C, HIST1H3D, HIST1H3E, HIST1H3F	312	136	17854	3.36614	0.928703	0.0769089	12.1749
GOTERM_BP_FAT	GO:0006323~DNA packaging	7	1.69492	0.0136377	HIST1H4M, HIST4H4, HIST1H2AA, HIST1H4K, HIST2H3C2, HIST2H3C1, HIST1H4A, HIST1H4B, H2AFZ, HIST1H4F, HIST3H2A, HIST1H4C, HIST1H4D, HIST1H4I, HIST1H4J, HIST1H4H, HIST2H3B, HIST2H4, GM6132, HIST1H2AI, HIST1H3B, HIST1H3C, HIST1H3D, HIST1H3E, HIST1H3F	264	101	13588	3.56721	1	0.1713	20.1533
SP_PIR_KEYWORDS	methylation	10	2.42131	0.015644	HIST1H4M, HIST4H4, HIST1H4K, HIST2H3C2, HIST2H3C1, RAC2, HIST1H4A, HIST1H4B, HIST1H4F, HIST3H2A, HIST1H4C, HIST1H4D, HIST1H4I, HIST1H4J, HIST1H4H, HIST2H3B, GM5643, GBP5, HIST2H4, GM6132, HIST1H2AI, HIST1H3B, HIST1H3C, HIST1H3D, RAB39, HIST1H3E, HIST1H3F, GBP2	312	221	17854	2.58934	0.985153	0.110365	18.6945
GOTERM_BP_FAT	GO:0006333~chromatin assembly or disassembly	7	1.69492	0.019204	HIST1H4M, HIST4H4, HIST1H2AA, HIST1H4K, HIST2H3C2, HIST2H3C1, HIST1H4A, HIST1H4B, H2AFZ, HIST1H4F, HIST3H2A, HIST1H4C, HIST1H4D, HIST1H4I, HIST1H4J, HIST1H4H, HIST2H3B, HIST2H4, GM6132, HIST1H2AI, HIST1H3B, HIST1H3C, HIST1H3D, HIST1H3E, HIST1H3F	264	109	13588	3.30539	1	0.221222	27.2264
GOTERM_BP_FAT	GO:0043933~macromolecular complex subunit organization	13	3.1477	0.0540849	HIST1H4M, HIST4H4, HIST1H2AA, HIST1H4K, PML, HIST2H3C2, HIST2H3C1, CD74, HIST1H4A, PTK2B, HIST1H4B, H2AFZ, TGM2, HIST1H4F, HIST3H2A, HIST1H4C, HIST1H4D, HIST1H4I, HIST1H4J, HIST1H4H, HIST2H3B, ABCG1, HIST2H4, GM6132, HIST1H3B, HIST1H2AI, HIST1H3C, HIST1H3D, HIST1H3E, H2-DMA, HIST1H3F	264	367	13588	1.82318	1	0.434012	59.8011
SP_PIR_KEYWORDS	isopeptide bond	10	2.42131	0.0541101	HIST1H4M, HIST4H4, HIST1H4K, PML, HIST2H3C2, HIST2H3C1, ISG15, HIST1H4A, HIST1H4B, H2AFZ, HIST1H4F, HIST3H2A, HIST1H4C, HIST1H4D, HIST1H4I, HIST1H4J, HIST1H4H, HIST2H3B, GM5643, STAT1, HIST2H4, IRF1, HIST1H2AI, HIST1H3B, HIST1H3C, HIST1H3D, HIST1H3E, HIST1H3F	312	277	17854	2.06586	1	0.303904	51.8163
GOTERM_BP_FAT	GO:0065003~macromolecular complex assembly	12	2.90557	0.0650512	HIST1H4M, HIST4H4, HIST1H2AA, HIST1H4K, PML, HIST2H3C2, HIST2H3C1, CD74, HIST1H4A, PTK2B, HIST1H4B, H2AFZ, TGM2, HIST1H4F, HIST3H2A, HIST1H4C, HIST1H4D, HIST1H4I, HIST1H4J, HIST1H4H, HIST2H3B, HIST2H4, GM6132, HIST1H2AI, HIST1H3B, HIST1H3C, HIST1H3D, HIST1H3E, H2-DMA, HIST1H3F	264	338	13588	1.82733	1	0.474964	66.7946
GOTERM_CC_FAT	GO:0000785~chromatin	7	1.69492	0.0997881	HIST1H4M, HIST4H4, HIST1H2AA, HIST1H4K, HIST2H3C2, HIST2H3C1, HIST1H4A, HIST1H4B, H2AFZ, HIST1H4F, HIST3H2A, HIST1H4C, HIST1H4D, HIST1H4I, HIST1H4J, HIST1H4H, HIST2H3B, HIST2H4, GM6132, HIST1H2AI, HIST1H3B, HIST1H3C, HIST1H3D, HIST1H3E, HIST1H3F	242	165	12504	2.19204	1	0.477051	71.4197
GOTERM_BP_FAT	GO:0034622~cellular macromolecular complex assembly	8	1.93705	0.128851	HIST1H4M, HIST4H4, HIST1H2AA, HIST1H4K, HIST2H3C2, HIST2H3C1, HIST1H4A, PTK2B, HIST1H4B, H2AFZ, HIST1H4F, HIST3H2A, HIST1H4C, HIST1H4D, HIST1H4I, HIST1H4J, HIST1H4H, HIST2H3B, HIST2H4, GM6132, HIST1H2AI, HIST1H3B, HIST1H3C, HIST1H3D, HIST1H3E, HIST1H3F	264	217	13588	1.8975	1	0.680773	89.5742
GOTERM_BP_FAT	GO:0034621~cellular macromolecular complex subunit organization	8	1.93705	0.197832	HIST1H4M, HIST4H4, HIST1H2AA, HIST1H4K, HIST2H3C2, HIST2H3C1, HIST1H4A, PTK2B, HIST1H4B, H2AFZ, HIST1H4F, HIST3H2A, HIST1H4C, HIST1H4D, HIST1H4I, HIST1H4J, HIST1H4H, HIST2H3B, HIST2H4, GM6132, HIST1H2AI, HIST1H3B, HIST1H3C, HIST1H3D, HIST1H3E, HIST1H3F	264	245	13588	1.68064	1	0.801176	97.3029
SP_PIR_KEYWORDS	ubl conjugation	13	3.1477	0.205032	HIST1H4M, HIST4H4, HIST1H4K, PML, HIST2H3C2, HIST2H3C1, BEX4, HIST1H4A, HIST1H4B, H2AFZ, HIST1H4F, HIST3H2A, HIST1H4C, HIST1H4D, HIST1H4I, HIST1H4J, HIST1H4H, HIST2H3B, GM5643, STAT1, HIST2H4, DDX58, CD86, GM6132, IRF1, HIST1H2AI, HIST1H3B, HIST1H3C, HIST1H3D, HIST1H3E, HIST1H3F	312	524	17854	1.41969	1	0.658636	95.079
GOTERM_CC_FAT	GO:0044427~chromosomal part	8	1.93705	0.407463	HIST1H4M, HIST4H4, HIST1H2AA, HIST1H4K, HIST2H3C2, HIST2H3C1, HIST1H4A, HIST1H4B, H2AFZ, HIST1H4F, HIST3H2A, HIST1H4C, HIST1H4D, HIST1H4I, HIST1H4J, HIST1H4H, HIST2H3B, NDC80, HIST2H4, GM6132, HIST1H2AI, HIST1H3B, HIST1H3C, HIST1H3D, HIST1H3E, HIST1H3F	242	318	12504	1.29986	1	0.897519	99.804
GOTERM_CC_FAT	GO:0005694~chromosome	9	2.17918	0.432934	HIST1H4M, HIST4H4, HIST1H2AA, HIST1H4K, HIST2H3C2, HIST2H3C1, HIST1H4A, HIST1H4B, H2AFZ, HIST1H4F, HIST3H2A, HIST1H4C, HIST1H4D, HIST1H4I, HIST1H4J, HIST1H4H, HIST2H3B, SP100, NDC80, HIST2H4, GM6132, HIST1H2AI, HIST1H3B, HIST1H3C, HIST1H3D, HIST1H3E, HIST1H3F	242	378	12504	1.23022	1	0.909172	99.8839
UP_SEQ_FEATURE	cross-link:Glycyl lysine isopeptide (Lys-Gly) (interchain with G-Cter in ubiquitin)	4	0.968523	0.538951	HIST2H3B, HIST1H2AI, H2AFZ, HIST1H3B, HIST2H3C2, HIST1H3C, HIST3H2A, HIST1H3D, HIST2H3C1, HIST1H3E, HIST1H3F	270	168	16021	1.41279	1	0.999991	99.9992
GOTERM_BP_FAT	GO:0006325~chromatin organization	7	1.69492	0.573474	HIST1H4M, HIST4H4, HIST1H2AA, HIST1H4K, HIST2H3C2, HIST2H3C1, HIST1H4A, HIST1H4B, H2AFZ, HIST1H4F, HIST3H2A, HIST1H4C, HIST1H4D, HIST1H4I, HIST1H4J, HIST1H4H, HIST2H3B, HIST2H4, GM6132, HIST1H2AI, HIST1H3B, HIST1H3C, HIST1H3D, HIST1H3E, HIST1H3F	264	315	13588	1.14377	1	0.990748	99.9999
GOTERM_BP_FAT	GO:0006461~protein complex assembly	5	1.21065	0.643866	PTK2B, PML, TGM2, H2-DMA, CD74	264	227	13588	1.13369	1	0.995329	100
GOTERM_BP_FAT	GO:0070271~protein complex biogenesis	5	1.21065	0.643866	PTK2B, PML, TGM2, H2-DMA, CD74	264	227	13588	1.13369	1	0.995329	100
GOTERM_BP_FAT	GO:0051276~chromosome organization	7	1.69492	0.798504	HIST1H4M, HIST4H4, HIST1H2AA, HIST1H4K, HIST2H3C2, HIST2H3C1, HIST1H4A, HIST1H4B, H2AFZ, HIST1H4F, HIST3H2A, HIST1H4C, HIST1H4D, HIST1H4I, HIST1H4J, HIST1H4H, HIST2H3B, HIST2H4, GM6132, HIST1H2AI, HIST1H3B, HIST1H3C, HIST1H3D, HIST1H3E, HIST1H3F	264	404	13588	0.891802	1	0.999583	100
GOTERM_CC_FAT	GO:0043228~non-membrane-bounded organelle	16	3.87409	0.999997	FGD2, HIST1H4M, HIST4H4, HIST1H2AA, HIST1H4K, RPL35, PML, HIST2H3C2, HIST2H3C1, HIST1H4A, HIST1H4B, PTK2B, H2AFZ, HIST1H4F, HIST1H4C, HIST3H2A, HIST1H4D, HIST1H4I, HIST1H4J, HIST1H4H, PSTPIP2, HIST2H3B, SP100, NDC80, HIST2H4, GM6132, HIST1H3B, HIST1H2AI, MNDA, HIST1H3C, HIST1H3D, HIST1H3E, HIST1H3F, IFI204	242	1919	12504	0.430803	1	1	100
GOTERM_CC_FAT	GO:0043232~intracellular non-membrane-bounded organelle	16	3.87409	0.999997	FGD2, HIST1H4M, HIST4H4, HIST1H2AA, HIST1H4K, RPL35, PML, HIST2H3C2, HIST2H3C1, HIST1H4A, HIST1H4B, PTK2B, H2AFZ, HIST1H4F, HIST1H4C, HIST3H2A, HIST1H4D, HIST1H4I, HIST1H4J, HIST1H4H, PSTPIP2, HIST2H3B, SP100, NDC80, HIST2H4, GM6132, HIST1H3B, HIST1H2AI, MNDA, HIST1H3C, HIST1H3D, HIST1H3E, HIST1H3F, IFI204	242	1919	12504	0.430803	1	1	100
Annotation Cluster 22	Enrichment Score: 1.8901224175708875
Category	Term	Count	%	PValue	Genes	List Total	Pop Hits	Pop Total	Fold Enrichment	Bonferroni	Benjamini	FDR
UP_SEQ_FEATURE	DNA-binding region:Tryptophan pentad repeat	4	0.968523	0.000364836	IRF9, IRF7, IRF8, IRF1	270	9	16021	26.372	0.234969	0.0176974	0.552258
INTERPRO	IPR019817:Interferon regulatory factor, conserved site	4	0.968523	0.00074839	IRF9, IRF7, IRF8, IRF1	340	10	17763	20.8976	0.308122	0.0140673	1.06991
INTERPRO	IPR001346:Interferon regulatory factor	4	0.968523	0.00074839	IRF9, IRF7, IRF8, IRF1	340	10	17763	20.8976	0.308122	0.0140673	1.06991
SMART	SM00348:IRF	4	0.968523	0.000816393	IRF9, IRF7, IRF8, IRF1	181	10	9131	20.179	0.0874144	0.0151299	0.921551
INTERPRO	IPR019471:Interferon regulatory factor-3	3	0.726392	0.00942378	IRF9, IRF7, IRF8	340	8	17763	19.5915	0.990519	0.118301	12.7193
PIR_SUPERFAMILY	PIRSF005710:interferon regulatory factor 3-9	3	0.726392	0.0114171	IRF9, IRF7, IRF8	199	7	8136	17.5219	0.806414	0.138668	12.7147
INTERPRO	IPR017855:SMAD domain-like	3	0.726392	0.0365331	IRF9, IRF7, IRF8	340	16	17763	9.79577	1	0.31181	41.4171
INTERPRO	IPR011991:Winged helix repressor DNA-binding	5	1.21065	0.429594	IRF9, IRF7, IRF8, IRF1, ZBP1	340	175	17763	1.49269	1	0.979561	99.9686
SP_PIR_KEYWORDS	activator	10	2.42131	0.46942	IRF9, CIITA, IRF7, IRF8, IRF1, MNDA, PML, STAT1, IFI204, STAT2	312	484	17854	1.18232	1	0.923	99.9756
GOTERM_MF_FAT	GO:0003700~transcription factor activity	11	2.66344	0.949374	IRF9, BATF2, LBX1, NOTO, ZNFX1, IRF7, IRF8, IRF1, HOXA10, STAT1, STAT2	265	776	13288	0.710796	1	0.999995	100
Annotation Cluster 23	Enrichment Score: 1.8889882525564323
Category	Term	Count	%	PValue	Genes	List Total	Pop Hits	Pop Total	Fold Enrichment	Bonferroni	Benjamini	FDR
INTERPRO	IPR001315:Caspase Recruitment	6	1.45278	0.000116255	IFIH1, NLRC4, CASP4, CASP12, NLRP1B, CASP1	340	26	17763	12.0563	0.0555958	0.00259667	0.166903
SMART	SM00114:CARD	6	1.45278	0.00013233	IFIH1, NLRC4, CASP4, CASP12, NLRP1B, CASP1	181	26	9131	11.6417	0.0147126	0.00369861	0.149903
INTERPRO	IPR017350:Caspase, interleukin-1 beta convertase	3	0.726392	0.00349581	CASP4, CASP12, CASP1	340	5	17763	31.3465	0.821462	0.0508712	4.90702
PIR_SUPERFAMILY	PIRSF038001:caspase, interleukin-1 beta convertase type	3	0.726392	0.00561442	CASP4, CASP12, CASP1	199	5	8136	24.5307	0.552967	0.0855735	6.45038
PIR_SUPERFAMILY	PIRSF038001:Caspase_ICE	3	0.726392	0.00561442	CASP4, CASP12, CASP1	199	5	8136	24.5307	0.552967	0.0855735	6.45038
INTERPRO	IPR002138:Peptidase C14, caspase non-catalytic subunit p10	3	0.726392	0.0147685	CASP4, CASP12, CASP1	340	10	17763	15.6732	0.999338	0.171136	19.2468
INTERPRO	IPR016129:Peptidase C14, ICE, catalytic subunit p20, active site	3	0.726392	0.0147685	CASP4, CASP12, CASP1	340	10	17763	15.6732	0.999338	0.171136	19.2468
INTERPRO	IPR015917:Peptidase C14, caspase precursor p45, core	3	0.726392	0.0178249	CASP4, CASP12, CASP1	340	11	17763	14.2484	0.999856	0.194126	22.7725
SMART	SM00115:CASc	3	0.726392	0.0189096	CASP4, CASP12, CASP1	181	11	9131	13.7584	0.882128	0.211461	19.4593
INTERPRO	IPR001309:Peptidase C14, ICE, catalytic subunit p20	3	0.726392	0.024653	CASP4, CASP12, CASP1	340	13	17763	12.0563	0.999995	0.238844	30.1379
INTERPRO	IPR011600:Peptidase C14, caspase catalytic	3	0.726392	0.024653	CASP4, CASP12, CASP1	340	13	17763	12.0563	0.999995	0.238844	30.1379
INTERPRO	IPR011029:DEATH-like	5	1.21065	0.0260815	NLRC4, CASP4, CASP12, NLRP3, CASP1	340	59	17763	4.42747	0.999998	0.246225	31.5937
INTERPRO	IPR002398:Peptidase C14, caspase precursor p45	3	0.726392	0.0284043	CASP4, CASP12, CASP1	340	14	17763	11.1952	0.999999	0.255736	33.9008
UP_SEQ_FEATURE	domain:CARD	3	0.726392	0.0398057	CASP4, CASP12, CASP1	270	19	16021	9.36901	1	0.655209	46.0147
GOTERM_MF_FAT	GO:0004197~cysteine-type endopeptidase activity	4	0.968523	0.129793	CASP4, CASP12, CTSC, CASP1	265	63	13288	3.18371	1	0.764031	84.7076
SP_PIR_KEYWORDS	thiol protease	5	1.21065	0.160728	USP18, CASP4, CASP12, CTSC, CASP1	312	121	17854	2.36464	1	0.572849	89.9724
GOTERM_MF_FAT	GO:0008234~cysteine-type peptidase activity	6	1.45278	0.165519	USP18, CASP4, CASP12, CTSC, CASP1, CTLA2A	265	146	13288	2.06069	1	0.819794	91.3191
Annotation Cluster 24	Enrichment Score: 1.8805118265924392
Category	Term	Count	%	PValue	Genes	List Total	Pop Hits	Pop Total	Fold Enrichment	Bonferroni	Benjamini	FDR
INTERPRO	IPR002286:P2 purinoceptor	4	0.968523	0.00617245	GPR183, GPR34, GPR18, P2RY14	340	20	17763	10.4488	0.952464	0.0856994	8.5117
GOTERM_MF_FAT	GO:0045028~purinergic nucleotide receptor activity, G-protein coupled	4	0.968523	0.0143833	GPR183, GPR34, GPR18, P2RY14	265	26	13288	7.71437	0.990581	0.176653	17.7731
GOTERM_MF_FAT	GO:0001608~nucleotide receptor activity, G-protein coupled	4	0.968523	0.0143833	GPR183, GPR34, GPR18, P2RY14	265	26	13288	7.71437	0.990581	0.176653	17.7731
GOTERM_MF_FAT	GO:0016502~nucleotide receptor activity	4	0.968523	0.0176049	GPR183, GPR34, GPR18, P2RY14	265	28	13288	7.16334	0.996718	0.204489	21.3301
GOTERM_MF_FAT	GO:0001614~purinergic nucleotide receptor activity	4	0.968523	0.0176049	GPR183, GPR34, GPR18, P2RY14	265	28	13288	7.16334	0.996718	0.204489	21.3301
Annotation Cluster 25	Enrichment Score: 1.8694821069338436
Category	Term	Count	%	PValue	Genes	List Total	Pop Hits	Pop Total	Fold Enrichment	Bonferroni	Benjamini	FDR
GOTERM_BP_FAT	GO:0050863~regulation of T cell activation	10	2.42131	0.00024494	ITGAL, PTPRC, TNFSF13B, CD274, H2-AA, TNFRSF14, IL2RG, IL15, H2-DMA, CD74	264	108	13588	4.76571	0.280001	0.00838783	0.400704
GOTERM_BP_FAT	GO:0050870~positive regulation of T cell activation	8	1.93705	0.000276244	ITGAL, PTPRC, TNFSF13B, H2-AA, IL2RG, IL15, H2-DMA, CD74	264	66	13588	6.23875	0.309607	0.00899576	0.451807
GOTERM_BP_FAT	GO:0051249~regulation of lymphocyte activation	11	2.66344	0.000491356	ITGAL, PTPRC, LST1, TNFSF13B, CD274, H2-AA, TNFRSF14, IL2RG, IL15, H2-DMA, CD74	264	144	13588	3.93171	0.482668	0.0139249	0.8023
GOTERM_BP_FAT	GO:0002694~regulation of leukocyte activation	11	2.66344	0.000830039	ITGAL, PTPRC, LST1, TNFSF13B, CD274, H2-AA, TNFRSF14, IL2RG, IL15, H2-DMA, CD74	264	154	13588	3.67641	0.671607	0.0220247	1.35179
GOTERM_BP_FAT	GO:0050865~regulation of cell activation	11	2.66344	0.000916705	ITGAL, PTPRC, LST1, TNFSF13B, CD274, H2-AA, TNFRSF14, IL2RG, IL15, H2-DMA, CD74	264	156	13588	3.62927	0.707668	0.0238266	1.49194
GOTERM_BP_FAT	GO:0051094~positive regulation of developmental process	13	3.1477	0.000954038	PTPRC, CD36, TNF, BTG1, MNDA, IL1B, H2-AA, ERAP1, IL2RG, H2-DMA, IGFBP3, CD74, IFI204	264	214	13588	3.12666	0.721956	0.0243144	1.55225
GOTERM_BP_FAT	GO:0045580~regulation of T cell differentiation	6	1.45278	0.00226976	PTPRC, H2-AA, IL2RG, IL15, H2-DMA, CD74	264	48	13588	6.43371	0.952509	0.0503365	3.65589
GOTERM_BP_FAT	GO:0051251~positive regulation of lymphocyte activation	8	1.93705	0.00229732	ITGAL, PTPRC, TNFSF13B, H2-AA, IL2RG, IL15, H2-DMA, CD74	264	94	13588	4.3804	0.954236	0.0501053	3.6995
GOTERM_BP_FAT	GO:0002696~positive regulation of leukocyte activation	8	1.93705	0.00308017	ITGAL, PTPRC, TNFSF13B, H2-AA, IL2RG, IL15, H2-DMA, CD74	264	99	13588	4.15917	0.984027	0.062594	4.93053
GOTERM_BP_FAT	GO:0045582~positive regulation of T cell differentiation	5	1.21065	0.00322022	PTPRC, H2-AA, IL2RG, H2-DMA, CD74	264	32	13588	8.04214	0.98677	0.0643771	5.14919
GOTERM_BP_FAT	GO:0050867~positive regulation of cell activation	8	1.93705	0.00344484	ITGAL, PTPRC, TNFSF13B, H2-AA, IL2RG, IL15, H2-DMA, CD74	264	101	13588	4.07681	0.990221	0.066736	5.4989
GOTERM_BP_FAT	GO:0002683~negative regulation of immune system process	7	1.69492	0.00350124	PTPRC, LST1, CD274, CLEC2D, TNFRSF14, SERPING1, CD74	264	76	13588	4.74063	0.990936	0.0668298	5.58653
GOTERM_BP_FAT	GO:0045621~positive regulation of lymphocyte differentiation	5	1.21065	0.00402944	PTPRC, H2-AA, IL2RG, H2-DMA, CD74	264	34	13588	7.56907	0.995548	0.0734239	6.40343
GOTERM_BP_FAT	GO:0050670~regulation of lymphocyte proliferation	7	1.69492	0.00451475	ITGAL, PTPRC, LST1, TNFSF13B, CD274, TNFRSF14, IL15	264	80	13588	4.5036	0.997684	0.0777201	7.14814
GOTERM_BP_FAT	GO:0032944~regulation of mononuclear cell proliferation	7	1.69492	0.00451475	ITGAL, PTPRC, LST1, TNFSF13B, CD274, TNFRSF14, IL15	264	80	13588	4.5036	0.997684	0.0777201	7.14814
GOTERM_BP_FAT	GO:0070663~regulation of leukocyte proliferation	7	1.69492	0.00509567	ITGAL, PTPRC, LST1, TNFSF13B, CD274, TNFRSF14, IL15	264	82	13588	4.39375	0.998941	0.0840837	8.03225
GOTERM_BP_FAT	GO:0045619~regulation of lymphocyte differentiation	6	1.45278	0.0051954	PTPRC, H2-AA, IL2RG, IL15, H2-DMA, CD74	264	58	13588	5.32445	0.999075	0.0846238	8.18323
GOTERM_BP_FAT	GO:0042129~regulation of T cell proliferation	6	1.45278	0.00558871	ITGAL, PTPRC, TNFSF13B, CD274, TNFRSF14, IL15	264	59	13588	5.23421	0.999455	0.0896657	8.77639
GOTERM_BP_FAT	GO:0045597~positive regulation of cell differentiation	10	2.42131	0.00706236	PTPRC, CD36, BTG1, MNDA, H2-AA, IL2RG, H2-DMA, IGFBP3, CD74, IFI204	264	175	13588	2.94113	0.999925	0.10944	10.967
GOTERM_BP_FAT	GO:0045058~T cell selection	4	0.968523	0.0073664	PTPRC, IL15, H2-DMA, CD74	264	21	13588	9.80375	0.999951	0.111335	11.4128
GOTERM_BP_FAT	GO:0045059~positive thymic T cell selection	3	0.726392	0.00967566	PTPRC, H2-DMA, CD74	264	8	13588	19.3011	0.999998	0.133486	14.7308
GOTERM_BP_FAT	GO:0043368~positive T cell selection	3	0.726392	0.0151584	PTPRC, H2-DMA, CD74	264	10	13588	15.4409	1	0.183561	22.1472
GOTERM_BP_FAT	GO:0048534~hemopoietic or lymphoid organ development	12	2.90557	0.0211198	PTPRC, GPR183, TNF, CXCL13, HCLS1, CCR1, IRF8, IRF1, PML, IL15, H2-DMA, CD74	264	281	13588	2.19799	1	0.232829	29.5216
GOTERM_BP_FAT	GO:0030097~hemopoiesis	11	2.66344	0.0245281	PTPRC, GPR183, TNF, HCLS1, CCR1, IRF8, IRF1, PML, IL15, H2-DMA, CD74	264	251	13588	2.25564	1	0.25721	33.4376
GOTERM_BP_FAT	GO:0002520~immune system development	12	2.90557	0.0287754	PTPRC, GPR183, TNF, CXCL13, HCLS1, CCR1, IRF8, IRF1, PML, IL15, H2-DMA, CD74	264	295	13588	2.09368	1	0.286472	38.0319
GOTERM_BP_FAT	GO:0042102~positive regulation of T cell proliferation	4	0.968523	0.0297492	ITGAL, PTPRC, TNFSF13B, IL15	264	35	13588	5.88225	1	0.290512	39.0424
GOTERM_BP_FAT	GO:0045061~thymic T cell selection	3	0.726392	0.0331962	PTPRC, H2-DMA, CD74	264	15	13588	10.2939	1	0.314265	42.4966
GOTERM_BP_FAT	GO:0002521~leukocyte differentiation	7	1.69492	0.0578839	PTPRC, GPR183, TNF, IRF1, IL15, H2-DMA, CD74	264	142	13588	2.53724	1	0.449381	62.367
GOTERM_BP_FAT	GO:0030217~T cell differentiation	5	1.21065	0.0597088	PTPRC, IRF1, IL15, H2-DMA, CD74	264	76	13588	3.38616	1	0.457492	63.5442
GOTERM_BP_FAT	GO:0030098~lymphocyte differentiation	6	1.45278	0.0704713	PTPRC, GPR183, IRF1, IL15, H2-DMA, CD74	264	114	13588	2.70893	1	0.500933	69.8128
GOTERM_BP_FAT	GO:0050671~positive regulation of lymphocyte proliferation	4	0.968523	0.0723189	ITGAL, PTPRC, TNFSF13B, IL15	264	50	13588	4.11758	1	0.505374	70.7813
GOTERM_BP_FAT	GO:0032946~positive regulation of mononuclear cell proliferation	4	0.968523	0.0723189	ITGAL, PTPRC, TNFSF13B, IL15	264	50	13588	4.11758	1	0.505374	70.7813
GOTERM_BP_FAT	GO:0070665~positive regulation of leukocyte proliferation	4	0.968523	0.0793278	ITGAL, PTPRC, TNFSF13B, IL15	264	52	13588	3.95921	1	0.529511	74.1966
GOTERM_BP_FAT	GO:0051250~negative regulation of lymphocyte activation	4	0.968523	0.0793278	LST1, CD274, TNFRSF14, CD74	264	52	13588	3.95921	1	0.529511	74.1966
GOTERM_BP_FAT	GO:0050866~negative regulation of cell activation	4	0.968523	0.0829393	LST1, CD274, TNFRSF14, CD74	264	53	13588	3.88451	1	0.543652	75.8064
GOTERM_BP_FAT	GO:0002695~negative regulation of leukocyte activation	4	0.968523	0.0829393	LST1, CD274, TNFRSF14, CD74	264	53	13588	3.88451	1	0.543652	75.8064
GOTERM_BP_FAT	GO:0033077~T cell differentiation in the thymus	3	0.726392	0.126899	PTPRC, H2-DMA, CD74	264	32	13588	4.82528	1	0.677065	89.1847
GOTERM_BP_FAT	GO:0070664~negative regulation of leukocyte proliferation	3	0.726392	0.146742	LST1, CD274, TNFRSF14	264	35	13588	4.41169	1	0.714013	92.5801
GOTERM_BP_FAT	GO:0050672~negative regulation of lymphocyte proliferation	3	0.726392	0.146742	LST1, CD274, TNFRSF14	264	35	13588	4.41169	1	0.714013	92.5801
GOTERM_BP_FAT	GO:0032945~negative regulation of mononuclear cell proliferation	3	0.726392	0.146742	LST1, CD274, TNFRSF14	264	35	13588	4.41169	1	0.714013	92.5801
GOTERM_BP_FAT	GO:0050871~positive regulation of B cell activation	3	0.726392	0.1603	PTPRC, TNFSF13B, IL2RG	264	37	13588	4.17322	1	0.735833	94.2933
GOTERM_BP_FAT	GO:0050868~negative regulation of T cell activation	3	0.726392	0.195067	CD274, TNFRSF14, CD74	264	42	13588	3.67641	1	0.797873	97.1464
GOTERM_BP_FAT	GO:0050864~regulation of B cell activation	3	0.726392	0.288224	PTPRC, TNFSF13B, IL2RG	264	55	13588	2.80744	1	0.89768	99.6199
Annotation Cluster 26	Enrichment Score: 1.8493900018616682
Category	Term	Count	%	PValue	Genes	List Total	Pop Hits	Pop Total	Fold Enrichment	Bonferroni	Benjamini	FDR
GOTERM_CC_FAT	GO:0005773~vacuole	11	2.66344	0.00620258	SLC11A1, ABCB9, IRGM1, HPSE, H2-AA, IFI30, CTSC, H2-DMA, SLC15A3, DRAM1, CD74	242	204	12504	2.7861	0.601816	0.059543	7.14464
GOTERM_CC_FAT	GO:0005764~lysosome	10	2.42131	0.00761838	SLC11A1, ABCB9, HPSE, H2-AA, IFI30, CTSC, H2-DMA, SLC15A3, DRAM1, CD74	242	178	12504	2.90278	0.677559	0.0644106	8.70848
GOTERM_CC_FAT	GO:0000323~lytic vacuole	10	2.42131	0.00789202	SLC11A1, ABCB9, HPSE, H2-AA, IFI30, CTSC, H2-DMA, SLC15A3, DRAM1, CD74	242	179	12504	2.88656	0.690455	0.0630706	9.00793
SP_PIR_KEYWORDS	lysosome	6	1.45278	0.107354	ABCB9, HPSE, CTSC, H2-DMA, SLC15A3, DRAM1	312	144	17854	2.38435	1	0.448187	77.4758
Annotation Cluster 27	Enrichment Score: 1.7094428938719846
Category	Term	Count	%	PValue	Genes	List Total	Pop Hits	Pop Total	Fold Enrichment	Bonferroni	Benjamini	FDR
GOTERM_BP_FAT	GO:0043065~positive regulation of apoptosis	12	2.90557	0.00903079	PTPRC, NLRC4, CASP4, TNF, LST1, CASP12, PML, TGM2, CASP1, IGFBP3, FCGR1, IFI204	264	248	13588	2.49047	0.999995	0.129112	13.8162
GOTERM_BP_FAT	GO:0043068~positive regulation of programmed cell death	12	2.90557	0.00949811	PTPRC, NLRC4, CASP4, TNF, LST1, CASP12, PML, TGM2, CASP1, IGFBP3, FCGR1, IFI204	264	250	13588	2.47055	0.999997	0.132551	14.4799
GOTERM_BP_FAT	GO:0010942~positive regulation of cell death	12	2.90557	0.0101063	PTPRC, NLRC4, CASP4, TNF, LST1, CASP12, PML, TGM2, CASP1, IGFBP3, FCGR1, IFI204	264	252	13588	2.45094	0.999999	0.13762	15.3365
GOTERM_BP_FAT	GO:0042981~regulation of apoptosis	20	4.84262	0.0112935	PTPRC, IFIH1, LST1, TNF, PML, NLRP1B, NLRP3, FCGR1, CD74, SERPINB9, NLRC4, CASP4, TNFSF13B, BTG1, CASP12, TGM2, CASP1, IGFBP3, SPP1, IFI204	264	553	13588	1.86147	1	0.149584	16.9856
GOTERM_BP_FAT	GO:0043067~regulation of programmed cell death	20	4.84262	0.0127471	PTPRC, IFIH1, LST1, TNF, PML, NLRP1B, NLRP3, FCGR1, CD74, SERPINB9, NLRC4, CASP4, TNFSF13B, BTG1, CASP12, TGM2, CASP1, IGFBP3, SPP1, IFI204	264	560	13588	1.8382	1	0.164066	18.9634
GOTERM_BP_FAT	GO:0010941~regulation of cell death	20	4.84262	0.0134001	PTPRC, IFIH1, LST1, TNF, PML, NLRP1B, NLRP3, FCGR1, CD74, SERPINB9, NLRC4, CASP4, TNFSF13B, BTG1, CASP12, TGM2, CASP1, IGFBP3, SPP1, IFI204	264	563	13588	1.82841	1	0.170146	19.8375
GOTERM_BP_FAT	GO:0012502~induction of programmed cell death	9	2.17918	0.0160565	CASP4, TNF, LST1, CASP12, PML, TGM2, CASP1, FCGR1, IFI204	264	167	13588	2.77382	1	0.191689	23.3026
GOTERM_BP_FAT	GO:0006917~induction of apoptosis	9	2.17918	0.0160565	CASP4, TNF, LST1, CASP12, PML, TGM2, CASP1, FCGR1, IFI204	264	167	13588	2.77382	1	0.191689	23.3026
GOTERM_BP_FAT	GO:0033554~cellular response to stress	5	1.21065	0.955895	TNF, CASP12, PML, EIF2AK2, IFI204	264	404	13588	0.637001	1	0.999999	100
Annotation Cluster 28	Enrichment Score: 1.7070524699296952
Category	Term	Count	%	PValue	Genes	List Total	Pop Hits	Pop Total	Fold Enrichment	Bonferroni	Benjamini	FDR
GOTERM_BP_FAT	GO:0002683~negative regulation of immune system process	7	1.69492	0.00350124	PTPRC, LST1, CD274, CLEC2D, TNFRSF14, SERPING1, CD74	264	76	13588	4.74063	0.990936	0.0668298	5.58653
GOTERM_BP_FAT	GO:0048585~negative regulation of response to stimulus	6	1.45278	0.00839917	PTPRC, TNFRSF1B, AOAH, CLEC2D, IL1B, SERPING1	264	65	13588	4.75105	0.999988	0.124595	12.9115
GOTERM_BP_FAT	GO:0002698~negative regulation of immune effector process	3	0.726392	0.0564076	PTPRC, CLEC2D, SERPING1	264	20	13588	7.72045	1	0.443123	61.3887
GOTERM_BP_FAT	GO:0050777~negative regulation of immune response	3	0.726392	0.0895354	PTPRC, CLEC2D, SERPING1	264	26	13588	5.93881	1	0.565266	78.506
Annotation Cluster 29	Enrichment Score: 1.688932479731141
Category	Term	Count	%	PValue	Genes	List Total	Pop Hits	Pop Total	Fold Enrichment	Bonferroni	Benjamini	FDR
SP_PIR_KEYWORDS	innate immunity	10	2.42131	6.02625e-06	DDX58, CFP, C1QB, IFIH1, TMEM173, IRGM1, C4B, SAMHD1, SERPING1, FCGR1	312	75	17854	7.62991	0.00160772	0.000114923	0.00790937
GOTERM_BP_FAT	GO:0006959~humoral immune response	7	1.69492	0.000588766	CFP, C1QB, GPR183, TNF, C4B, SERPING1, IGH-VJ558	264	54	13588	6.672	0.54605	0.0163189	0.960634
GOTERM_BP_FAT	GO:0002253~activation of immune response	7	1.69492	0.00641939	CFP, C1QB, PTPRC, C4B, KLRK1, UNC93B1, SERPING1	264	86	13588	4.18939	0.999822	0.101132	10.0174
GOTERM_BP_FAT	GO:0002526~acute inflammatory response	6	1.45278	0.0203435	CFP, C1QB, C4B, IL1B, SERPING1, FCGR1	264	81	13588	3.81257	1	0.227086	28.5999
GOTERM_BP_FAT	GO:0002455~humoral immune response mediated by circulating immunoglobulin	4	0.968523	0.0297492	C1QB, C4B, SERPING1, IGH-VJ558	264	35	13588	5.88225	1	0.290512	39.0424
GOTERM_BP_FAT	GO:0006956~complement activation	4	0.968523	0.0320022	CFP, C1QB, C4B, SERPING1	264	36	13588	5.71886	1	0.306862	41.3214
GOTERM_BP_FAT	GO:0002541~activation of plasma proteins involved in acute inflammatory response	4	0.968523	0.0320022	CFP, C1QB, C4B, SERPING1	264	36	13588	5.71886	1	0.306862	41.3214
SP_PIR_KEYWORDS	complement pathway	3	0.726392	0.0747488	C1QB, C4B, SERPING1	312	26	17854	6.60281	1	0.362971	63.93
GOTERM_BP_FAT	GO:0016485~protein processing	5	1.21065	0.0970079	CFP, C1QB, C4B, SERPING1, CASP1	264	90	13588	2.85943	1	0.593531	81.2218
GOTERM_BP_FAT	GO:0006958~complement activation, classical pathway	3	0.726392	0.114062	C1QB, C4B, SERPING1	264	30	13588	5.14697	1	0.64692	86.2616
GOTERM_BP_FAT	GO:0051604~protein maturation	5	1.21065	0.115663	CFP, C1QB, C4B, SERPING1, CASP1	264	96	13588	2.68071	1	0.650023	86.6631
GOTERM_BP_FAT	GO:0051605~protein maturation by peptide bond cleavage	4	0.968523	0.131289	CFP, C1QB, C4B, SERPING1	264	65	13588	3.16737	1	0.683632	90.0423
KEGG_PATHWAY	mmu04610:Complement and coagulation cascades	3	0.726392	0.623965	C1QB, C4B, SERPING1	161	75	5738	1.42559	1	0.9326	99.9977
Annotation Cluster 30	Enrichment Score: 1.5847531417639433
Category	Term	Count	%	PValue	Genes	List Total	Pop Hits	Pop Total	Fold Enrichment	Bonferroni	Benjamini	FDR
GOTERM_BP_FAT	GO:0050727~regulation of inflammatory response	6	1.45278	0.0048221	TNFRSF1B, AOAH, TGM2, FABP4, SERPING1, FCGR1	264	57	13588	5.41786	0.998469	0.0817545	7.61689
GOTERM_BP_FAT	GO:0031349~positive regulation of defense response	6	1.45278	0.0048221	H2-M3, KLRK1, TGM2, UNC93B1, FABP4, FCGR1	264	57	13588	5.41786	0.998469	0.0817545	7.61689
GOTERM_BP_FAT	GO:0031348~negative regulation of defense response	4	0.968523	0.0197973	TNFRSF1B, AOAH, CLEC2D, SERPING1	264	30	13588	6.86263	1	0.223506	27.9446
GOTERM_BP_FAT	GO:0032101~regulation of response to external stimulus	6	1.45278	0.049643	TNFRSF1B, AOAH, TGM2, FABP4, SERPING1, FCGR1	264	103	13588	2.99823	1	0.415876	56.5928
GOTERM_BP_FAT	GO:0050729~positive regulation of inflammatory response	3	0.726392	0.0779484	TGM2, FABP4, FCGR1	264	24	13588	6.43371	1	0.525453	73.5556
GOTERM_BP_FAT	GO:0032103~positive regulation of response to external stimulus	3	0.726392	0.174075	TGM2, FABP4, FCGR1	264	39	13588	3.95921	1	0.759449	95.6484
Annotation Cluster 31	Enrichment Score: 1.571665102588936
Category	Term	Count	%	PValue	Genes	List Total	Pop Hits	Pop Total	Fold Enrichment	Bonferroni	Benjamini	FDR
GOTERM_MF_FAT	GO:0005164~tumor necrosis factor receptor binding	4	0.968523	0.010234	TNFSF10, TNF, LST1, TNFSF13B	265	23	13288	8.72059	0.963569	0.134125	12.9724
GOTERM_MF_FAT	GO:0032813~tumor necrosis factor receptor superfamily binding	4	0.968523	0.0143833	TNFSF10, TNF, LST1, TNFSF13B	265	26	13288	7.71437	0.990581	0.176653	17.7731
INTERPRO	IPR008983:Tumour necrosis factor-like	4	0.968523	0.0430899	C1QB, TNFSF10, TNF, TNFSF13B	340	41	17763	5.09699	1	0.351706	46.8918
INTERPRO	IPR006052:Tumor Necrosis Factor	3	0.726392	0.0454356	TNFSF10, TNF, TNFSF13B	340	18	17763	8.70735	1	0.361472	48.732
SMART	SM00207:TNF	3	0.726392	0.0480839	TNFSF10, TNF, TNFSF13B	181	18	9131	8.40792	0.995991	0.394526	42.7996
Annotation Cluster 32	Enrichment Score: 1.5694525657959426
Category	Term	Count	%	PValue	Genes	List Total	Pop Hits	Pop Total	Fold Enrichment	Bonferroni	Benjamini	FDR
GOTERM_MF_FAT	GO:0042277~peptide binding	14	3.38983	1.8272e-05	H2-K1, H2-M3, CCR1, FPR1, H2-AB1, FPR2, H2-Q6, NTSR2, H2-Q7, H2-Q8, PSMB8, PSMB9, H2-Q9, CCR5, TAP2, H2-AA, H2-DMA	265	160	13288	4.38755	0.00586635	0.00058819	0.0246774
GOTERM_MF_FAT	GO:0008528~peptide receptor activity, G-protein coupled	5	1.21065	0.175493	CCR5, CCR1, FPR1, FPR2, NTSR2	265	110	13288	2.27925	1	0.830571	92.6206
GOTERM_MF_FAT	GO:0001653~peptide receptor activity	5	1.21065	0.175493	CCR5, CCR1, FPR1, FPR2, NTSR2	265	110	13288	2.27925	1	0.830571	92.6206
KEGG_PATHWAY	mmu04080:Neuroactive ligand-receptor interaction	5	1.21065	0.937313	TSPO, P2RY14, FPR1, FPR2, NTSR2	161	260	5738	0.68538	1	0.998439	100
Annotation Cluster 33	Enrichment Score: 1.4967484673639448
Category	Term	Count	%	PValue	Genes	List Total	Pop Hits	Pop Total	Fold Enrichment	Bonferroni	Benjamini	FDR
SP_PIR_KEYWORDS	receptor	81	19.6126	1.37645e-08	OLFR110, OLFR707, TSPO, OLFR706, VMN1R20, OLFR1318, VMN2R26, OLFR1316, GM7609, OLFR298, OLFR1019, TLR9, OLFR1016, TNFRSF11B, CD93, OLFR191, OLFR1426, CLEC4A1, ERAP1, CLEC4A3, OLFR1151, LAIR1, OLFR593, MS4A6C, OLFR877, GPR18, TNFRSF14, NTSR2, FCRLS, TRPM2, CD86, CD36, CCR5, OLFR98, CLEC12A, OLFR566, OLFR936, OLFR1205, OLFR92, VMN2R61, GPR183, ITGAL, VMN1R143, OLFR331, TNFRSF26, CCR1, FPR1, KLRK1, …	312	2465	17854	1.88039	3.67511e-06	9.1878e-07	1.80664e-05
SP_PIR_KEYWORDS	g-protein coupled receptor	38	9.20097	0.00815083	OLFR110, GPR183, VMN1R143, CCR1, FPR1, OLFR1318, GPR65, VMN2R26, OLFR724, OLFR1316, FPR2, OLFR1019, OLFR1016, OLFR191, OLFR1426, OLFR1239, VMN2R93, OLFR1151, OLFR877, OLFR141, GPR18, OLFR799, OLFR1451, OLFR1265, NTSR2, GPR34, OLFR811, OLFR98, CCR5, EMR1, OLFR33, OLFR936, OLFR566, P2RY14, OLFR1205, GPR112, OLFR92, VMN2R61	312	1411	17854	1.54112	0.887543	0.0660078	10.1852
INTERPRO	IPR017452:GPCR, rhodopsin-like superfamily	44	10.6538	0.0106813	OLFR110, VMN1R143, GPR183, OLFR707, OLFR706, OLFR331, VMN1R20, CCR1, FPR1, OLFR1318, GPR65, OLFR1316, OLFR724, OLFR298, FPR2, GM7609, OLFR1019, OLFR1016, OLFR191, OLFR1426, OLFR1330, OLFR1239, OLFR1151, OLFR593, OLFR877, OLFR141, GPR18, OLFR799, OLFR1451, OLFR1265, NTSR2, OLFR1328, CSPRS, OLFR811, GPR34, OLFR98, CCR5, OLFR33, OLFR936, P2RY14, VMN1R202, OLFR566, OLFR1205, OLFR504, OLFR92	340	1575	17763	1.45952	0.994925	0.129806	14.2978
GOTERM_BP_FAT	GO:0007186~G-protein coupled receptor protein signaling pathway	51	12.3487	0.0108972	OLFR110, OLFR707, OLFR706, VMN1R20, OLFR1318, VMN2R26, OLFR1316, OLFR298, OLFR1019, OLFR1016, OLFR191, OLFR1426, OLFR1151, OLFR593, GPR18, OLFR877, NTSR2, CCR5, OLFR98, OLFR936, OLFR566, OLFR1205, OLFR92, VMN2R61, VMN1R143, GPR183, OLFR331, CCR1, FPR1, GPR65, OLFR724, FPR2, OLFR1330, TGM2, OLFR1239, VMN2R93, ENTPD1, OLFR141, OLFR799, OLFR1451, OLFR1265, OLFR1328, NPVF, OLFR811, GPR34, EMR1, OLFR3…	264	1877	13588	1.39848	1	0.146144	16.4384
SP_PIR_KEYWORDS	transducer	38	9.20097	0.0147067	OLFR110, GPR183, VMN1R143, CCR1, FPR1, OLFR1318, GPR65, VMN2R26, OLFR724, OLFR1316, FPR2, OLFR1019, OLFR1016, OLFR191, OLFR1426, OLFR1239, VMN2R93, OLFR1151, OLFR877, OLFR141, GPR18, OLFR799, OLFR1451, OLFR1265, NTSR2, GPR34, OLFR811, OLFR98, CCR5, EMR1, OLFR33, OLFR936, OLFR566, P2RY14, OLFR1205, GPR112, OLFR92, VMN2R61	312	1467	17854	1.48229	0.980858	0.106871	17.6724
INTERPRO	IPR000276:7TM GPCR, rhodopsin-like	40	9.68523	0.0200666	OLFR110, GPR183, OLFR707, OLFR706, OLFR331, CCR1, FPR1, OLFR1318, GPR65, OLFR1316, OLFR724, OLFR298, FPR2, OLFR1019, OLFR1016, OLFR191, OLFR1426, OLFR1330, OLFR1239, OLFR1151, OLFR593, OLFR877, OLFR141, GPR18, OLFR799, OLFR1451, OLFR1265, OLFR1328, NTSR2, GPR34, OLFR811, OLFR98, CCR5, OLFR33, OLFR936, P2RY14, OLFR566, OLFR1205, OLFR504, OLFR92	340	1458	17763	1.43331	0.999953	0.211369	25.2667
GOTERM_BP_FAT	GO:0007166~cell surface receptor linked signal transduction	61	14.77	0.0383502	OLFR110, OLFR707, OLFR706, VMN1R20, OLFR1318, VMN2R26, OLFR1316, OLFR298, OLFR1019, OLFR1016, OLFR191, OLFR1426, ADAM8, OLFR1151, OLFR593, GPR18, OLFR877, NTSR2, CCR5, OLFR98, OLFR936, OLFR566, OLFR1205, OLFR92, VMN2R61, VMN1R143, GPR183, ITGAL, CCL2, OLFR331, CCR1, FPR1, GPR65, KLRK1, PML, OLFR724, FPR2, TNFRSF1B, PTK2B, OLFR1330, TGM2, OLFR1239, VMN2R93, ENTPD1, PTPRC, OLFR799, OLFR141, OLFR145…	264	2495	13588	1.25838	1	0.349382	47.32
GOTERM_BP_FAT	GO:0007608~sensory perception of smell	30	7.26392	0.0638555	OLFR110, OLFR707, OLFR706, OLFR331, OLFR1318, OLFR724, OLFR1316, OLFR298, OLFR1019, OLFR1016, OLFR191, OLFR1426, OLFR1330, OLFR1239, OLFR1151, OLFR593, OLFR877, OLFR141, OLFR799, OLFR1451, OLFR1265, OLFR1328, OLFR811, OLFR98, OLFR33, OLFR566, OLFR936, OLFR1205, OLFR504, OLFR92	264	1117	13588	1.38236	1	0.473343	66.0917
INTERPRO	IPR000725:Olfactory receptor	30	7.26392	0.066667	OLFR110, OLFR707, OLFR706, OLFR331, OLFR1318, OLFR724, OLFR1316, OLFR298, OLFR1019, OLFR1016, OLFR191, OLFR1426, OLFR1330, OLFR1239, OLFR1151, OLFR593, OLFR877, OLFR141, OLFR799, OLFR1451, OLFR1265, OLFR1328, OLFR811, OLFR98, OLFR33, OLFR566, OLFR936, OLFR1205, OLFR504, OLFR92	340	1134	17763	1.38212	1	0.466665	62.8898
GOTERM_MF_FAT	GO:0004984~olfactory receptor activity	30	7.26392	0.0959314	OLFR110, OLFR707, OLFR706, OLFR331, OLFR1318, OLFR724, OLFR1316, OLFR298, OLFR1019, OLFR1016, OLFR191, OLFR1426, OLFR1330, OLFR1239, OLFR1151, OLFR593, OLFR877, OLFR141, OLFR799, OLFR1451, OLFR1265, OLFR1328, OLFR811, OLFR98, OLFR33, OLFR566, OLFR936, OLFR1205, OLFR504, OLFR92	265	1135	13288	1.32538	1	0.673649	74.3902
GOTERM_BP_FAT	GO:0007606~sensory perception of chemical stimulus	30	7.26392	0.118013	OLFR110, OLFR707, OLFR706, OLFR331, OLFR1318, OLFR724, OLFR1316, OLFR298, OLFR1019, OLFR1016, OLFR191, OLFR1426, OLFR1330, OLFR1239, OLFR1151, OLFR593, OLFR877, OLFR141, OLFR799, OLFR1451, OLFR1265, OLFR1328, OLFR811, OLFR98, OLFR33, OLFR566, OLFR936, OLFR1205, OLFR504, OLFR92	264	1192	13588	1.29538	1	0.653239	87.2321
PIR_SUPERFAMILY	PIRSF800006:rhodopsin-like G protein-coupled receptors	35	8.47458	0.190092	OLFR110, GPR183, OLFR707, OLFR706, OLFR331, CCR1, FPR1, GPR65, OLFR724, OLFR1316, OLFR298, OLFR1019, OLFR1016, OLFR191, OLFR1426, OLFR1330, OLFR1239, OLFR1151, OLFR593, OLFR877, OLFR141, GPR18, OLFR799, OLFR1451, OLFR1265, OLFR1328, NTSR2, GPR34, OLFR811, OLFR98, CCR5, OLFR33, P2RY14, OLFR1205, OLFR92	199	1200	8136	1.19246	1	0.883926	91.7659
GOTERM_BP_FAT	GO:0007600~sensory perception	31	7.50605	0.307247	OLFR110, OLFR707, OLFR706, OLFR331, OLFR1318, OLFR724, OLFR1316, OLFR298, OLFR1019, OLFR1016, OLFR191, OLFR1426, OLFR1330, OLFR1239, OLFR1151, OLFR593, OLFR877, OLFR141, OLFR799, PGAP1, OLFR1451, OLFR1265, OLFR1328, OLFR811, OLFR98, OLFR33, OLFR566, OLFR936, OLFR1205, OLFR504, OLFR92	264	1402	13588	1.13806	1	0.909396	99.7562
PIR_SUPERFAMILY	PIRSF003152:G protein-coupled olfactory receptor, class II	25	6.05327	0.350087	OLFR110, OLFR707, OLFR706, OLFR331, OLFR141, OLFR799, OLFR877, OLFR1451, OLFR724, OLFR1316, OLFR1265, OLFR298, OLFR1328, OLFR1019, OLFR1016, OLFR811, OLFR98, OLFR191, OLFR33, OLFR1426, OLFR1330, OLFR1239, OLFR1205, OLFR1151, OLFR92	199	901	8136	1.13442	1	0.983561	99.3923
GOTERM_BP_FAT	GO:0050890~cognition	31	7.50605	0.4227	OLFR110, OLFR707, OLFR706, OLFR331, OLFR1318, OLFR724, OLFR1316, OLFR298, OLFR1019, OLFR1016, OLFR191, OLFR1426, OLFR1330, OLFR1239, OLFR1151, OLFR593, OLFR877, OLFR141, OLFR799, PGAP1, OLFR1451, OLFR1265, OLFR1328, OLFR811, OLFR98, OLFR33, OLFR566, OLFR936, OLFR1205, OLFR504, OLFR92	264	1480	13588	1.07808	1	0.964873	99.9877
GOTERM_BP_FAT	GO:0050877~neurological system process	31	7.50605	0.711798	OLFR110, OLFR707, OLFR706, OLFR331, OLFR1318, OLFR724, OLFR1316, OLFR298, OLFR1019, OLFR1016, OLFR191, OLFR1426, OLFR1330, OLFR1239, OLFR1151, OLFR593, OLFR877, OLFR141, OLFR799, PGAP1, OLFR1451, OLFR1265, OLFR1328, OLFR811, OLFR98, OLFR33, OLFR566, OLFR936, OLFR1205, OLFR504, OLFR92	264	1681	13588	0.949173	1	0.998067	100
KEGG_PATHWAY	mmu04740:Olfactory transduction	24	5.81114	0.8196	OLFR110, OLFR593, CLCA2, OLFR707, OLFR706, OLFR141, OLFR799, OLFR877, OLFR1451, OLFR724, OLFR1316, OLFR1265, OLFR1328, OLFR1019, OLFR1016, OLFR811, OLFR98, OLFR33, OLFR1426, OLFR1330, OLFR1239, OLFR1205, OLFR1151, OLFR92	161	960	5738	0.890994	1	0.986819	100
Annotation Cluster 34	Enrichment Score: 1.4866722464738744
Category	Term	Count	%	PValue	Genes	List Total	Pop Hits	Pop Total	Fold Enrichment	Bonferroni	Benjamini	FDR
GOTERM_BP_FAT	GO:0001819~positive regulation of cytokine production	9	2.17918	2.42432e-05	DDX58, SLC11A1, TNF, H2-M3, KLRK1, IL1B, NLRP3, H2-Q6, CASP1, H2-Q7, H2-Q8, H2-Q9	264	62	13588	7.47141	0.0319878	0.00124962	0.0397275
GOTERM_BP_FAT	GO:0001817~regulation of cytokine production	11	2.66344	0.000371013	TNF, H2-M3, KLRK1, H2-Q6, NLRP3, H2-Q7, H2-Q8, TLR9, H2-Q9, DDX58, SLC11A1, IRF1, IL1B, CASP1	264	139	13588	4.07314	0.392025	0.0112459	0.606362
GOTERM_BP_FAT	GO:0051240~positive regulation of multicellular organismal process	10	2.42131	0.00447517	DDX58, SLC11A1, TNF, LST1, H2-M3, KLRK1, IL1B, NLRP3, H2-Q6, CASP1, H2-Q7, H2-Q8, H2-Q9	264	163	13588	3.15765	0.997557	0.0780639	7.08762
GOTERM_BP_FAT	GO:0051222~positive regulation of protein transport	4	0.968523	0.0320022	TNF, LST1, NLRP3, CASP1	264	36	13588	5.71886	1	0.306862	41.3214
GOTERM_BP_FAT	GO:0051050~positive regulation of transport	7	1.69492	0.0432821	SLC11A1, TNF, LST1, LOC100038947, NLRP3, CASP1, FCGR1	264	132	13588	2.72945	1	0.377915	51.5777
GOTERM_BP_FAT	GO:0050708~regulation of protein secretion	3	0.726392	0.114062	TNF, NLRP3, CASP1	264	30	13588	5.14697	1	0.64692	86.2616
GOTERM_BP_FAT	GO:0051223~regulation of protein transport	4	0.968523	0.131289	TNF, LST1, NLRP3, CASP1	264	65	13588	3.16737	1	0.683632	90.0423
GOTERM_BP_FAT	GO:0070201~regulation of establishment of protein localization	4	0.968523	0.158424	TNF, LST1, NLRP3, CASP1	264	71	13588	2.8997	1	0.735333	94.0807
GOTERM_BP_FAT	GO:0051051~negative regulation of transport	4	0.968523	0.163105	TNF, LST1, IL1B, NLRP3	264	72	13588	2.85943	1	0.738528	94.5979
GOTERM_BP_FAT	GO:0032880~regulation of protein localization	4	0.968523	0.252965	TNF, LST1, NLRP3, CASP1	264	90	13588	2.28754	1	0.866806	99.1605
GOTERM_BP_FAT	GO:0051046~regulation of secretion	4	0.968523	0.436906	TNF, IL1B, NLRP3, CASP1	264	125	13588	1.64703	1	0.968856	99.9918
GOTERM_BP_FAT	GO:0060341~regulation of cellular localization	4	0.968523	0.606104	TNF, IL1B, NLRP3, CASP1	264	161	13588	1.27875	1	0.992833	100
Annotation Cluster 35	Enrichment Score: 1.430013040080326
Category	Term	Count	%	PValue	Genes	List Total	Pop Hits	Pop Total	Fold Enrichment	Bonferroni	Benjamini	FDR
INTERPRO	IPR001368:TNFR/CD27/30/40/95 cysteine-rich region	4	0.968523	0.0246333	TNFRSF11B, TNFRSF1B, TNFRSF26, TNFRSF14	340	33	17763	6.33262	0.999995	0.24338	30.1176
SMART	SM00208:TNFR	4	0.968523	0.026652	TNFRSF11B, TNFRSF1B, TNFRSF26, TNFRSF14	181	33	9131	6.11485	0.951468	0.26107	26.3776
UP_SEQ_FEATURE	repeat:TNFR-Cys 3	3	0.726392	0.0398057	TNFRSF11B, TNFRSF1B, TNFRSF26	270	19	16021	9.36901	1	0.655209	46.0147
UP_SEQ_FEATURE	repeat:TNFR-Cys 1	3	0.726392	0.0520437	TNFRSF11B, TNFRSF1B, TNFRSF26	270	22	16021	8.09141	1	0.741474	55.5644
UP_SEQ_FEATURE	repeat:TNFR-Cys 2	3	0.726392	0.0520437	TNFRSF11B, TNFRSF1B, TNFRSF26	270	22	16021	8.09141	1	0.741474	55.5644
Annotation Cluster 36	Enrichment Score: 1.3549331359497525
Category	Term	Count	%	PValue	Genes	List Total	Pop Hits	Pop Total	Fold Enrichment	Bonferroni	Benjamini	FDR
UP_SEQ_FEATURE	site:Cleavage; by autocatalysis	3	0.726392	0.000833304	PSMB10, PSMB8, PSMB9	270	3	16021	59.337	0.457681	0.0375217	1.25721
INTERPRO	IPR000243:Peptidase T1A, proteasome beta-subunit	3	0.726392	0.00942378	PSMB10, PSMB8, PSMB9	340	8	17763	19.5915	0.990519	0.118301	12.7193
INTERPRO	IPR016050:Proteasome, beta-type subunit, conserved site	3	0.726392	0.024653	PSMB10, PSMB8, PSMB9	340	13	17763	12.0563	0.999995	0.238844	30.1379
INTERPRO	IPR001353:Proteasome, alpha and beta subunits	3	0.726392	0.0365331	PSMB10, PSMB8, PSMB9	340	16	17763	9.79577	1	0.31181	41.4171
SP_PIR_KEYWORDS	threonine protease	3	0.726392	0.051094	PSMB10, PSMB8, PSMB9	312	21	17854	8.17491	0.999999	0.295364	49.7603
INTERPRO	IPR001353:Proteasome, subunit alpha/beta	3	0.726392	0.0550419	PSMB10, PSMB8, PSMB9	340	20	17763	7.83662	1	0.408773	55.6663
GOTERM_CC_FAT	GO:0005839~proteasome core complex	3	0.726392	0.0559762	PSMB10, PSMB8, PSMB9	242	20	12504	7.75041	0.999802	0.309727	49.6559
GOTERM_MF_FAT	GO:0070003~threonine-type peptidase activity	3	0.726392	0.064463	PSMB10, PSMB8, PSMB9	265	21	13288	7.16334	1	0.535269	59.3448
GOTERM_MF_FAT	GO:0004298~threonine-type endopeptidase activity	3	0.726392	0.064463	PSMB10, PSMB8, PSMB9	265	21	13288	7.16334	1	0.535269	59.3448
SP_PIR_KEYWORDS	proteasome	4	0.968523	0.0678145	PSMB10, PSME1, PSMB8, PSMB9	312	54	17854	4.23884	1	0.346968	60.2161
GOTERM_CC_FAT	GO:0000502~proteasome complex	4	0.968523	0.101014	PSMB10, PSME1, PSMB8, PSMB9	242	58	12504	3.56341	1	0.467626	71.88
KEGG_PATHWAY	mmu03050:Proteasome	4	0.968523	0.142345	PSMB10, PSME1, PSMB8, PSMB9	161	47	5738	3.03317	0.999999	0.45531	81.251
UP_SEQ_FEATURE	active site:Nucleophile	4	0.968523	0.538951	PSMB10, HPSE, PSMB8, PSMB9	270	168	16021	1.41279	1	0.999991	99.9992
Annotation Cluster 37	Enrichment Score: 1.138883433233336
Category	Term	Count	%	PValue	Genes	List Total	Pop Hits	Pop Total	Fold Enrichment	Bonferroni	Benjamini	FDR
INTERPRO	IPR013151:Immunoglobulin	10	2.42131	0.00729388	CD48, VCAM1, SIGLEC1, SIGLECE, GP49A, FCGR4, PSG21, FCRLS, FCGR1, IGH-VJ558	340	178	17763	2.93506	0.972724	0.0952064	9.98382
UP_SEQ_FEATURE	domain:Ig-like C2-type 1	7	1.69492	0.0224785	CD48, VCAM1, SIGLEC1, SIGLECE, GP49A, LY9, FCGR1	270	130	16021	3.19507	1	0.487011	29.1804
UP_SEQ_FEATURE	domain:Ig-like C2-type 2	7	1.69492	0.0232383	CD48, VCAM1, SIGLEC1, SIGLECE, GP49A, LY9, FCGR1	270	131	16021	3.17068	1	0.485098	30.0112
INTERPRO	IPR003598:Immunoglobulin subtype 2	6	1.45278	0.2864	VCAM1, SIGLEC1, SIGLECE, PSG21, FCRLS, FCGR1	340	187	17763	1.67628	1	0.912964	99.2157
SMART	SM00408:IGc2	6	1.45278	0.312338	VCAM1, SIGLEC1, SIGLECE, PSG21, FCRLS, FCGR1	181	187	9131	1.61864	1	0.949996	98.5661
UP_SEQ_FEATURE	domain:Ig-like C2-type 3	3	0.726392	0.430695	VCAM1, SIGLEC1, FCGR1	270	87	16021	2.0461	1	0.999849	99.9806
Annotation Cluster 38	Enrichment Score: 1.130108426503557
Category	Term	Count	%	PValue	Genes	List Total	Pop Hits	Pop Total	Fold Enrichment	Bonferroni	Benjamini	FDR
GOTERM_BP_FAT	GO:0002253~activation of immune response	7	1.69492	0.00641939	CFP, C1QB, PTPRC, C4B, KLRK1, UNC93B1, SERPING1	264	86	13588	4.18939	0.999822	0.101132	10.0174
GOTERM_BP_FAT	GO:0002757~immune response-activating signal transduction	3	0.726392	0.237837	PTPRC, KLRK1, UNC93B1	264	48	13588	3.21686	1	0.851452	98.8339
GOTERM_BP_FAT	GO:0002764~immune response-regulating signal transduction	3	0.726392	0.266626	PTPRC, KLRK1, UNC93B1	264	52	13588	2.96941	1	0.878868	99.3796
Annotation Cluster 39	Enrichment Score: 1.121389913137578
Category	Term	Count	%	PValue	Genes	List Total	Pop Hits	Pop Total	Fold Enrichment	Bonferroni	Benjamini	FDR
SP_PIR_KEYWORDS	zymogen	11	2.66344	0.00262194	PSMB10, KLK1B21, CASP4, AOAH, CASP12, CTSC, MMP3, CASP1, MMP12, PSMB8, PSMB9	312	199	17854	3.16316	0.5039	0.0276496	3.38721
SP_PIR_KEYWORDS	Protease	15	3.63196	0.0623031	PSMB10, KLK1B21, MMP3, MMP12, PSMB8, PSMB9, LAP3, USP18, CASP4, CASP12, ERAP1, CTSC, CASP1, ADAM8, 2010111I01RIK	312	509	17854	1.68638	1	0.33565	57.0156
SP_PIR_KEYWORDS	hydrolase	34	8.23245	0.0970426	PSMB10, IFIH1, IIGP1B, MMP3, DNASE1L3, MOV10, USP18, CASP4, HPSE, AOAH, IIGP1, ERAP1, PDE8A, ADAM8, CASP1, ENTPD1, 2010111I01RIK, KLK1B21, PTPRC, IRGM1, PLA2G16, C4B, BST1, PGAP1, RNASE6, SAMHD1, LPIN2, MMP12, TRPM2, PSMB8, PSMB9, LAP3, DDX58, CASP12, CTSC	312	1500	17854	1.29709	1	0.42022	73.8111
GOTERM_BP_FAT	GO:0006508~proteolysis	26	6.2954	0.146407	PSMB10, UBA7, MMP3, CFP, USP18, CASP4, ISG15, ERAP1, CLEC4A3, ADAM8, CASP1, 2010111I01RIK, KLK1B21, C4B, UBE2L6, SERPING1, PSMB8, MMP12, PSMB9, LAP3, C1QB, GM10705, CASP12, CTSC, RNF19B, NEURL3	264	1034	13588	1.29421	1	0.715238	92.5321
GOTERM_MF_FAT	GO:0070011~peptidase activity, acting on L-amino acid peptides	17	4.11622	0.147797	PSMB10, KLK1B21, MMP3, CTLA2A, MMP12, PSMB8, PSMB9, LAP3, USP18, CASP4, CASP12, ERAP1, CTSC, CLEC4A3, CASP1, ADAM8, 2010111I01RIK	265	603	13288	1.41366	1	0.789977	88.4699
GOTERM_MF_FAT	GO:0008233~peptidase activity	17	4.11622	0.187115	PSMB10, KLK1B21, MMP3, CTLA2A, MMP12, PSMB8, PSMB9, LAP3, USP18, CASP4, CASP12, ERAP1, CTSC, CLEC4A3, CASP1, ADAM8, 2010111I01RIK	265	629	13288	1.35523	1	0.827172	93.9082
GOTERM_MF_FAT	GO:0004175~endopeptidase activity	12	2.90557	0.220211	PSMB10, KLK1B21, CASP4, CASP12, CTSC, CLEC4A3, MMP3, CASP1, ADAM8, MMP12, PSMB8, PSMB9	265	421	13288	1.42927	1	0.851467	96.5253
Annotation Cluster 40	Enrichment Score: 1.1043309946797386
Category	Term	Count	%	PValue	Genes	List Total	Pop Hits	Pop Total	Fold Enrichment	Bonferroni	Benjamini	FDR
INTERPRO	IPR004073:GPCR, family 3, vomeronasal receptor, type 2	3	0.726392	0.0178249	VMN2R26, VMN2R93, VMN2R61	340	11	17763	14.2484	0.999856	0.194126	22.7725
INTERPRO	IPR000337:GPCR, family 3	3	0.726392	0.0874474	VMN2R26, VMN2R93, VMN2R61	340	26	17763	6.02817	1	0.539873	73.1468
INTERPRO	IPR017978:GPCR, family 3, C-terminal	3	0.726392	0.105311	VMN2R26, VMN2R93, VMN2R61	340	29	17763	5.40456	1	0.598478	79.7869
INTERPRO	IPR001828:Extracellular ligand-binding receptor	3	0.726392	0.233038	VMN2R26, VMN2R93, VMN2R61	340	48	17763	3.26526	1	0.86163	97.7896
Annotation Cluster 41	Enrichment Score: 1.0424841506641982
Category	Term	Count	%	PValue	Genes	List Total	Pop Hits	Pop Total	Fold Enrichment	Bonferroni	Benjamini	FDR
GOTERM_BP_FAT	GO:0002285~lymphocyte activation during immune response	3	0.726392	0.0514073	SLC11A1, GPR183, H2-M3	264	19	13588	8.12679	1	0.422255	57.8949
GOTERM_BP_FAT	GO:0002263~cell activation during immune response	3	0.726392	0.120437	SLC11A1, GPR183, H2-M3	264	31	13588	4.98094	1	0.658897	87.7954
GOTERM_BP_FAT	GO:0002366~leukocyte activation during immune response	3	0.726392	0.120437	SLC11A1, GPR183, H2-M3	264	31	13588	4.98094	1	0.658897	87.7954
Annotation Cluster 42	Enrichment Score: 1.0413951398837975
Category	Term	Count	%	PValue	Genes	List Total	Pop Hits	Pop Total	Fold Enrichment	Bonferroni	Benjamini	FDR
GOTERM_BP_FAT	GO:0046456~icosanoid biosynthetic process	4	0.968523	0.0148796	ALOX5AP, LTC4S, 2010111I01RIK, CD74	264	27	13588	7.62514	1	0.182116	21.7852
GOTERM_BP_FAT	GO:0006636~unsaturated fatty acid biosynthetic process	4	0.968523	0.0164314	ALOX5AP, LTC4S, 2010111I01RIK, CD74	264	28	13588	7.35281	1	0.194026	23.7803
GOTERM_BP_FAT	GO:0006690~icosanoid metabolic process	4	0.968523	0.0275833	ALOX5AP, LTC4S, 2010111I01RIK, CD74	264	34	13588	6.05526	1	0.280376	36.7735
GOTERM_BP_FAT	GO:0033559~unsaturated fatty acid metabolic process	4	0.968523	0.0320022	ALOX5AP, LTC4S, 2010111I01RIK, CD74	264	36	13588	5.71886	1	0.306862	41.3214
GOTERM_BP_FAT	GO:0043450~alkene biosynthetic process	3	0.726392	0.0419261	ALOX5AP, LTC4S, 2010111I01RIK	264	17	13588	9.08289	1	0.370727	50.4404
GOTERM_BP_FAT	GO:0019370~leukotriene biosynthetic process	3	0.726392	0.0419261	ALOX5AP, LTC4S, 2010111I01RIK	264	17	13588	9.08289	1	0.370727	50.4404
GOTERM_BP_FAT	GO:0006691~leukotriene metabolic process	3	0.726392	0.0514073	ALOX5AP, LTC4S, 2010111I01RIK	264	19	13588	8.12679	1	0.422255	57.8949
GOTERM_BP_FAT	GO:0043449~cellular alkene metabolic process	3	0.726392	0.0615698	ALOX5AP, LTC4S, 2010111I01RIK	264	21	13588	7.35281	1	0.465589	64.7089
GOTERM_BP_FAT	GO:0006633~fatty acid biosynthetic process	4	0.968523	0.206902	ALOX5AP, LTC4S, 2010111I01RIK, CD74	264	81	13588	2.54171	1	0.811991	97.7615
GOTERM_BP_FAT	GO:0006631~fatty acid metabolic process	5	1.21065	0.477312	ALOX5AP, FABP4, LTC4S, 2010111I01RIK, CD74	264	184	13588	1.39863	1	0.978711	99.9976
GOTERM_BP_FAT	GO:0016053~organic acid biosynthetic process	4	0.968523	0.516119	ALOX5AP, LTC4S, 2010111I01RIK, CD74	264	141	13588	1.46013	1	0.983833	99.9993
GOTERM_BP_FAT	GO:0046394~carboxylic acid biosynthetic process	4	0.968523	0.516119	ALOX5AP, LTC4S, 2010111I01RIK, CD74	264	141	13588	1.46013	1	0.983833	99.9993
GOTERM_BP_FAT	GO:0008610~lipid biosynthetic process	4	0.968523	0.916946	ALOX5AP, LTC4S, 2010111I01RIK, CD74	264	285	13588	0.722382	1	0.999988	100
Annotation Cluster 43	Enrichment Score: 1.0287222217721559
Category	Term	Count	%	PValue	Genes	List Total	Pop Hits	Pop Total	Fold Enrichment	Bonferroni	Benjamini	FDR
GOTERM_BP_FAT	GO:0042742~defense response to bacterium	10	2.42131	0.00024494	H2-K1, SLC11A1, NLRC4, TNF, CCR5, H2-M3, HAMP, HCK, IRF8, FCGR1	264	108	13588	4.76571	0.280001	0.00838783	0.400704
GOTERM_BP_FAT	GO:0006909~phagocytosis	5	1.21065	0.0146976	SLC11A1, CD36, HCK, IRF8, FCGR1	264	49	13588	5.25201	1	0.18173	21.548
GOTERM_BP_FAT	GO:0006897~endocytosis	5	1.21065	0.495312	SLC11A1, CD36, HCK, IRF8, FCGR1	264	188	13588	1.36887	1	0.98112	99.9986
GOTERM_BP_FAT	GO:0010324~membrane invagination	5	1.21065	0.495312	SLC11A1, CD36, HCK, IRF8, FCGR1	264	188	13588	1.36887	1	0.98112	99.9986
GOTERM_BP_FAT	GO:0016044~membrane organization	5	1.21065	0.775821	SLC11A1, CD36, HCK, IRF8, FCGR1	264	272	13588	0.946134	1	0.999354	100
GOTERM_BP_FAT	GO:0016192~vesicle-mediated transport	5	1.21065	0.981392	SLC11A1, CD36, HCK, IRF8, FCGR1	264	466	13588	0.55225	1	1	100
Annotation Cluster 44	Enrichment Score: 0.9570981699962073
Category	Term	Count	%	PValue	Genes	List Total	Pop Hits	Pop Total	Fold Enrichment	Bonferroni	Benjamini	FDR
SP_PIR_KEYWORDS	peptide transport	4	0.968523	0.000274726	ABCB9, TAP2, TAP1, SLC15A3	312	8	17854	28.6122	0.0707354	0.00366137	0.359987
UP_SEQ_FEATURE	domain:ABC transporter	4	0.968523	0.00222937	ABCB9, TAP2, TAP1, ABCG1	270	16	16021	14.8343	0.805667	0.0869916	3.33042
GOTERM_MF_FAT	GO:0015197~peptide transporter activity	3	0.726392	0.0101739	ABCB9, TAP2, TAP1	265	8	13288	18.8038	0.962849	0.139009	12.9009
UP_SEQ_FEATURE	domain:ABC transmembrane type-1	3	0.726392	0.0139786	ABCB9, TAP2, TAP1	270	11	16021	16.1828	0.999967	0.349834	19.2361
INTERPRO	IPR003593:ATPase, AAA+ type, core	7	1.69492	0.0491352	ABCB9, MOV10, NAIP2, TAP2, TAP1, NAV3, ABCG1	340	138	17763	2.65006	1	0.379174	51.5141
SMART	SM00382:AAA	7	1.69492	0.0551263	ABCB9, MOV10, NAIP2, TAP2, TAP1, NAV3, ABCG1	181	138	9131	2.55893	0.998255	0.410946	47.4174
GOTERM_BP_FAT	GO:0015833~peptide transport	4	0.968523	0.0623602	ABCB9, TAP2, TAP1, SLC15A3	264	47	13588	4.3804	1	0.467549	65.1929
INTERPRO	IPR001140:ABC transporter, transmembrane region	3	0.726392	0.0706287	ABCB9, TAP2, TAP1	340	23	17763	6.81445	1	0.480676	65.0899
INTERPRO	IPR003439:ABC transporter-like	4	0.968523	0.0803619	ABCB9, TAP2, TAP1, ABCG1	340	53	17763	3.94295	1	0.520985	69.9906
INTERPRO	IPR017940:ABC transporter integral membrane type 1	3	0.726392	0.0932946	ABCB9, TAP2, TAP1	340	27	17763	5.8049	1	0.558113	75.5159
INTERPRO	IPR017871:ABC transporter, conserved site	4	0.968523	0.123207	ABCB9, TAP2, TAP1, ABCG1	340	64	17763	3.26526	1	0.653715	84.8797
KEGG_PATHWAY	mmu02010:ABC transporters	4	0.968523	0.12952	ABCB9, TAP2, TAP1, ABCG1	161	45	5738	3.16798	0.999997	0.451779	77.9576
GOTERM_CC_FAT	GO:0044432~endoplasmic reticulum part	8	1.93705	0.159058	ABCB9, TAP2, PGAP1, TAP1, H2-AA, H2-DMA, PSMB8, PSMB9	242	231	12504	1.78942	1	0.613093	87.304
GOTERM_MF_FAT	GO:0016820~hydrolase activity, acting on acid anhydrides, catalyzing transmembrane movement of substances	3	0.726392	0.57747	ABCB9, TAP2, TAP1	265	97	13288	1.55083	1	0.995178	99.9991
GOTERM_MF_FAT	GO:0043492~ATPase activity, coupled to movement of substances	3	0.726392	0.57747	ABCB9, TAP2, TAP1	265	97	13288	1.55083	1	0.995178	99.9991
GOTERM_MF_FAT	GO:0042626~ATPase activity, coupled to transmembrane movement of substances	3	0.726392	0.57747	ABCB9, TAP2, TAP1	265	97	13288	1.55083	1	0.995178	99.9991
GOTERM_MF_FAT	GO:0015405~P-P-bond-hydrolysis-driven transmembrane transporter activity	3	0.726392	0.630992	ABCB9, TAP2, TAP1	265	107	13288	1.40589	1	0.997081	99.9999
GOTERM_MF_FAT	GO:0015399~primary active transmembrane transporter activity	3	0.726392	0.636044	ABCB9, TAP2, TAP1	265	108	13288	1.39287	1	0.997008	99.9999
GOTERM_MF_FAT	GO:0016887~ATPase activity	5	1.21065	0.813315	DDX58, ABCB9, TAP2, TAP1, ABCG1	265	281	13288	0.892231	1	0.999722	100
GOTERM_MF_FAT	GO:0042623~ATPase activity, coupled	4	0.968523	0.823672	DDX58, ABCB9, TAP2, TAP1	265	223	13288	0.899433	1	0.99973	100
SP_PIR_KEYWORDS	protein transport	6	1.45278	0.90699	ABCB9, TAP2, PGAP1, TAP1, RAB39, SLC15A3	312	461	17854	0.744786	1	0.999519	100
GOTERM_BP_FAT	GO:0055085~transmembrane transport	6	1.45278	0.946288	ABCB9, TAP2, TAP1, SLC7A11, TRPM2, SLC7A7	264	460	13588	0.671344	1	0.999998	100
Annotation Cluster 45	Enrichment Score: 0.9257625673642736
Category	Term	Count	%	PValue	Genes	List Total	Pop Hits	Pop Total	Fold Enrichment	Bonferroni	Benjamini	FDR
GOTERM_BP_FAT	GO:0010829~negative regulation of glucose transport	3	0.726392	0.0216741	TNF, LST1, IL1B	264	12	13588	12.8674	1	0.236302	30.1729
GOTERM_BP_FAT	GO:0043123~positive regulation of I-kappaB kinase/NF-kappaB cascade	4	0.968523	0.0255051	TNF, LST1, TGM2, IL1B	264	33	13588	6.23875	1	0.264056	34.5219
GOTERM_BP_FAT	GO:0010740~positive regulation of protein kinase cascade	6	1.45278	0.0279335	PTPRC, TNF, LST1, HCLS1, TGM2, IL1B	264	88	13588	3.5093	1	0.281338	37.1456
GOTERM_BP_FAT	GO:0043122~regulation of I-kappaB kinase/NF-kappaB cascade	4	0.968523	0.0418763	TNF, LST1, TGM2, IL1B	264	40	13588	5.14697	1	0.372736	50.3981
GOTERM_BP_FAT	GO:0010827~regulation of glucose transport	3	0.726392	0.0564076	TNF, LST1, IL1B	264	20	13588	7.72045	1	0.443123	61.3887
GOTERM_BP_FAT	GO:0009967~positive regulation of signal transduction	7	1.69492	0.11734	ITGAL, PTPRC, TNF, LST1, HCLS1, TGM2, IL1B	264	172	13588	2.0947	1	0.653318	87.0714
GOTERM_BP_FAT	GO:0010647~positive regulation of cell communication	7	1.69492	0.160779	ITGAL, PTPRC, TNF, LST1, HCLS1, TGM2, IL1B	264	189	13588	1.90629	1	0.734987	94.3464
GOTERM_BP_FAT	GO:0051051~negative regulation of transport	4	0.968523	0.163105	TNF, LST1, IL1B, NLRP3	264	72	13588	2.85943	1	0.738528	94.5979
GOTERM_BP_FAT	GO:0010627~regulation of protein kinase cascade	6	1.45278	0.182104	PTPRC, TNF, LST1, HCLS1, TGM2, IL1B	264	155	13588	1.99238	1	0.774475	96.2922
GOTERM_BP_FAT	GO:0043410~positive regulation of MAPKKK cascade	3	0.726392	0.23066	PTPRC, TNF, IL1B	264	47	13588	3.2853	1	0.842879	98.6402
GOTERM_BP_FAT	GO:0019932~second-messenger-mediated signaling	4	0.968523	0.400737	TNF, LST1, TGM2, NTSR2	264	118	13588	1.74474	1	0.959591	99.9773
GOTERM_BP_FAT	GO:0043408~regulation of MAPKKK cascade	3	0.726392	0.540309	PTPRC, TNF, IL1B	264	93	13588	1.66031	1	0.987232	99.9997
GOTERM_BP_FAT	GO:0044057~regulation of system process	3	0.726392	0.90397	TNF, LST1, IL1B	264	201	13588	0.768204	1	0.999978	100
Annotation Cluster 46	Enrichment Score: 0.9184472049527969
Category	Term	Count	%	PValue	Genes	List Total	Pop Hits	Pop Total	Fold Enrichment	Bonferroni	Benjamini	FDR
GOTERM_CC_FAT	GO:0005783~endoplasmic reticulum	25	6.05327	0.0333465	CYP2D9, IIGP1B, CYP2C69, UNC93B1, RSAD2, LTC4S, CD74, TAPBP, TMEM173, TAP2, ALOX5AP, TAP1, IIGP1, ERAP1, ABCB9, IRGM1, PGAP1, IFI47, PSMB8, PSMB9, CASP12, H2-AA, CYP2D26, CYP2C38, TAPBPL, H2-DMA	242	838	12504	1.54145	0.993392	0.221956	33.2398
SP_PIR_KEYWORDS	endoplasmic reticulum	17	4.11622	0.135691	CYP2D9, ABCB9, IIGP1B, CYP2C69, PGAP1, RSAD2, LTC4S, LPIN2, TAPBP, TMEM173, ALOX5AP, TAP2, TAP1, IIGP1, CYP2D26, ERAP1, TAPBPL, CYP2C38	312	678	17854	1.43483	1	0.527045	85.2511
UP_SEQ_FEATURE	topological domain:Lumenal	9	2.17918	0.388201	TAP2, PGAP1, ALOX5AP, TAP1, ERAP1, LTC4S, H2-DMA, TAPBPL, TAPBP	270	414	16021	1.28994	1	0.999669	99.9423
Annotation Cluster 47	Enrichment Score: 0.9118529824531753
Category	Term	Count	%	PValue	Genes	List Total	Pop Hits	Pop Total	Fold Enrichment	Bonferroni	Benjamini	FDR
GOTERM_BP_FAT	GO:0051050~positive regulation of transport	7	1.69492	0.0432821	SLC11A1, TNF, LST1, LOC100038947, NLRP3, CASP1, FCGR1	264	132	13588	2.72945	1	0.377915	51.5777
GOTERM_BP_FAT	GO:0050766~positive regulation of phagocytosis	3	0.726392	0.0723479	SLC11A1, LOC100038947, FCGR1	264	23	13588	6.71344	1	0.503094	70.7963
GOTERM_BP_FAT	GO:0050764~regulation of phagocytosis	3	0.726392	0.0836799	SLC11A1, LOC100038947, FCGR1	264	25	13588	6.17636	1	0.544567	76.1247
GOTERM_BP_FAT	GO:0051130~positive regulation of cellular component organization	6	1.45278	0.0882135	SLC11A1, TNF, LST1, LOC100038947, PML, FCGR1	264	122	13588	2.5313	1	0.562029	77.9888
GOTERM_BP_FAT	GO:0045807~positive regulation of endocytosis	3	0.726392	0.140057	SLC11A1, LOC100038947, FCGR1	264	34	13588	4.54144	1	0.702287	91.5676
GOTERM_BP_FAT	GO:0030100~regulation of endocytosis	3	0.726392	0.266626	SLC11A1, LOC100038947, FCGR1	264	52	13588	2.96941	1	0.878868	99.3796
GOTERM_BP_FAT	GO:0060627~regulation of vesicle-mediated transport	3	0.726392	0.479659	SLC11A1, LOC100038947, FCGR1	264	83	13588	1.86035	1	0.978915	99.9978
Annotation Cluster 48	Enrichment Score: 0.864440115248806
Category	Term	Count	%	PValue	Genes	List Total	Pop Hits	Pop Total	Fold Enrichment	Bonferroni	Benjamini	FDR
GOTERM_BP_FAT	GO:0009306~protein secretion	4	0.968523	0.00840916	NLRC4, TNFSF13B, NLRP3, CXCL10	264	22	13588	9.35813	0.999988	0.123377	12.9258
GOTERM_BP_FAT	GO:0032940~secretion by cell	5	1.21065	0.486947	NLRC4, TNFSF13B, LY6E, NLRP3, CXCL10	264	186	13588	1.38359	1	0.979921	99.9982
GOTERM_BP_FAT	GO:0046903~secretion	5	1.21065	0.622938	NLRC4, TNFSF13B, LY6E, NLRP3, CXCL10	264	221	13588	1.16447	1	0.994079	100
Annotation Cluster 49	Enrichment Score: 0.8120525490137257
Category	Term	Count	%	PValue	Genes	List Total	Pop Hits	Pop Total	Fold Enrichment	Bonferroni	Benjamini	FDR
GOTERM_BP_FAT	GO:0010740~positive regulation of protein kinase cascade	6	1.45278	0.0279335	PTPRC, TNF, LST1, HCLS1, TGM2, IL1B	264	88	13588	3.5093	1	0.281338	37.1456
GOTERM_BP_FAT	GO:0030005~cellular di-, tri-valent inorganic cation homeostasis	7	1.69492	0.0459942	PTPRC, SLC11A1, CCL2, HAMP, TGM2, IL1B, BANK1	264	134	13588	2.68872	1	0.394151	53.7791
GOTERM_BP_FAT	GO:0055066~di-, tri-valent inorganic cation homeostasis	7	1.69492	0.0644591	PTPRC, SLC11A1, CCL2, HAMP, TGM2, IL1B, BANK1	264	146	13588	2.46773	1	0.47419	66.4482
GOTERM_BP_FAT	GO:0030003~cellular cation homeostasis	7	1.69492	0.0751124	PTPRC, SLC11A1, CCL2, HAMP, TGM2, IL1B, BANK1	264	152	13588	2.37031	1	0.514285	72.1905
GOTERM_BP_FAT	GO:0006874~cellular calcium ion homeostasis	5	1.21065	0.100012	PTPRC, CCL2, TGM2, IL1B, BANK1	264	91	13588	2.82801	1	0.602901	82.2199
GOTERM_BP_FAT	GO:0055074~calcium ion homeostasis	5	1.21065	0.112451	PTPRC, CCL2, TGM2, IL1B, BANK1	264	95	13588	2.70893	1	0.643729	85.8464
GOTERM_BP_FAT	GO:0006875~cellular metal ion homeostasis	5	1.21065	0.128907	PTPRC, CCL2, TGM2, IL1B, BANK1	264	100	13588	2.57348	1	0.6787	89.5852
GOTERM_BP_FAT	GO:0055080~cation homeostasis	7	1.69492	0.14705	PTPRC, SLC11A1, CCL2, HAMP, TGM2, IL1B, BANK1	264	184	13588	1.95809	1	0.712726	92.6238
GOTERM_BP_FAT	GO:0055065~metal ion homeostasis	5	1.21065	0.149885	PTPRC, CCL2, TGM2, IL1B, BANK1	264	106	13588	2.42782	1	0.718049	93.0155
GOTERM_BP_FAT	GO:0007204~elevation of cytosolic calcium ion concentration	3	0.726392	0.153491	PTPRC, TGM2, IL1B	264	36	13588	4.28914	1	0.725186	93.4857
GOTERM_BP_FAT	GO:0051480~cytosolic calcium ion homeostasis	3	0.726392	0.167163	PTPRC, TGM2, IL1B	264	38	13588	4.0634	1	0.74598	95.0115
GOTERM_BP_FAT	GO:0010627~regulation of protein kinase cascade	6	1.45278	0.182104	PTPRC, TNF, LST1, HCLS1, TGM2, IL1B	264	155	13588	1.99238	1	0.774475	96.2922
GOTERM_BP_FAT	GO:0006873~cellular ion homeostasis	8	1.93705	0.242566	PTPRC, SLC11A1, CCL2, HAMP, TGM2, IL1B, BANK1, NTSR2	264	261	13588	1.57762	1	0.856352	98.947
GOTERM_BP_FAT	GO:0055082~cellular chemical homeostasis	8	1.93705	0.267028	PTPRC, SLC11A1, CCL2, HAMP, TGM2, IL1B, BANK1, NTSR2	264	268	13588	1.53641	1	0.878024	99.3852
GOTERM_BP_FAT	GO:0050801~ion homeostasis	8	1.93705	0.343463	PTPRC, SLC11A1, CCL2, HAMP, TGM2, IL1B, BANK1, NTSR2	264	293	13588	1.40532	1	0.934512	99.8989
GOTERM_BP_FAT	GO:0048878~chemical homeostasis	9	2.17918	0.408525	PTPRC, SLC11A1, CCL2, HAMP, TGM2, FABP4, IL1B, BANK1, NTSR2	264	365	13588	1.26912	1	0.960455	99.9817
GOTERM_BP_FAT	GO:0019725~cellular homeostasis	8	1.93705	0.492973	PTPRC, SLC11A1, CCL2, HAMP, TGM2, IL1B, BANK1, NTSR2	264	343	13588	1.20046	1	0.980936	99.9985
GOTERM_BP_FAT	GO:0042592~homeostatic process	12	2.90557	0.580587	XDH, PTPRC, SLC11A1, CCL2, TNFSF13B, HAMP, HCLS1, TGM2, FABP4, IL1B, BANK1, NTSR2	264	584	13588	1.0576	1	0.991062	99.9999
Annotation Cluster 50	Enrichment Score: 0.7636644763064071
Category	Term	Count	%	PValue	Genes	List Total	Pop Hits	Pop Total	Fold Enrichment	Bonferroni	Benjamini	FDR
SP_PIR_KEYWORDS	Aminopeptidase	3	0.726392	0.0649201	LAP3, ERAP1, 2010111I01RIK	312	24	17854	7.15304	1	0.34084	58.5638
GOTERM_MF_FAT	GO:0004177~aminopeptidase activity	3	0.726392	0.106128	LAP3, ERAP1, 2010111I01RIK	265	28	13288	5.37251	1	0.700067	78.0279
GOTERM_MF_FAT	GO:0008237~metallopeptidase activity	6	1.45278	0.314705	LAP3, ERAP1, MMP3, ADAM8, 2010111I01RIK, MMP12	265	187	13288	1.60888	1	0.933072	99.393
GOTERM_MF_FAT	GO:0008238~exopeptidase activity	3	0.726392	0.406659	LAP3, ERAP1, 2010111I01RIK	265	70	13288	2.149	1	0.972017	99.9133
Annotation Cluster 51	Enrichment Score: 0.7427749932274016
Category	Term	Count	%	PValue	Genes	List Total	Pop Hits	Pop Total	Fold Enrichment	Bonferroni	Benjamini	FDR
GOTERM_BP_FAT	GO:0051345~positive regulation of hydrolase activity	5	1.21065	0.0719787	NLRC4, PML, TGM2, NLRP3, NTSR2	264	81	13588	3.17714	1	0.506112	70.6052
GOTERM_BP_FAT	GO:0006919~activation of caspase activity	3	0.726392	0.13344	NLRC4, PML, NLRP3	264	33	13588	4.67906	1	0.687773	90.4389
GOTERM_BP_FAT	GO:0043085~positive regulation of catalytic activity	9	2.17918	0.13472	PTPRC, SLC11A1, NLRC4, BTG1, PML, TGM2, NLRP3, NTSR2, CD74	264	261	13588	1.77482	1	0.689308	90.6677
GOTERM_BP_FAT	GO:0044093~positive regulation of molecular function	10	2.42131	0.14056	PTPRC, SLC11A1, NLRC4, TNF, BTG1, PML, TGM2, NLRP3, NTSR2, CD74	264	306	13588	1.68202	1	0.701531	91.6481
GOTERM_BP_FAT	GO:0043280~positive regulation of caspase activity	3	0.726392	0.153491	NLRC4, PML, NLRP3	264	36	13588	4.28914	1	0.725186	93.4857
GOTERM_BP_FAT	GO:0010952~positive regulation of peptidase activity	3	0.726392	0.153491	NLRC4, PML, NLRP3	264	36	13588	4.28914	1	0.725186	93.4857
GOTERM_BP_FAT	GO:0043281~regulation of caspase activity	3	0.726392	0.252221	NLRC4, PML, NLRP3	264	50	13588	3.08818	1	0.867274	99.1466
GOTERM_BP_FAT	GO:0052548~regulation of endopeptidase activity	3	0.726392	0.252221	NLRC4, PML, NLRP3	264	50	13588	3.08818	1	0.867274	99.1466
GOTERM_BP_FAT	GO:0052547~regulation of peptidase activity	3	0.726392	0.259422	NLRC4, PML, NLRP3	264	51	13588	3.02763	1	0.873221	99.2718
GOTERM_BP_FAT	GO:0051336~regulation of hydrolase activity	5	1.21065	0.528115	NLRC4, PML, TGM2, NLRP3, NTSR2	264	196	13588	1.313	1	0.985728	99.9995
Annotation Cluster 52	Enrichment Score: 0.7112711368328191
Category	Term	Count	%	PValue	Genes	List Total	Pop Hits	Pop Total	Fold Enrichment	Bonferroni	Benjamini	FDR
SP_PIR_KEYWORDS	methylation	10	2.42131	0.015644	HIST1H4M, HIST4H4, HIST1H4K, HIST2H3C2, HIST2H3C1, RAC2, HIST1H4A, HIST1H4B, HIST1H4F, HIST3H2A, HIST1H4C, HIST1H4D, HIST1H4I, HIST1H4J, HIST1H4H, HIST2H3B, GM5643, GBP5, HIST2H4, GM6132, HIST1H2AI, HIST1H3B, HIST1H3C, HIST1H3D, RAB39, HIST1H3E, HIST1H3F, GBP2	312	221	17854	2.58934	0.985153	0.110365	18.6945
UP_SEQ_FEATURE	lipid moiety-binding region:S-geranylgeranyl cysteine	4	0.968523	0.214151	GBP5, RAC2, RAB39, GBP2	270	95	16021	2.4984	1	0.989279	97.42
SP_PIR_KEYWORDS	prenylation	4	0.968523	0.46449	GBP5, RAC2, RAB39, GBP2	312	145	17854	1.5786	1	0.923112	99.9725
GOTERM_CC_FAT	GO:0009898~internal side of plasma membrane	4	0.968523	0.918056	GBP5, RSAD2, RAB39, GBP2	242	287	12504	0.720131	1	0.999621	100
Annotation Cluster 53	Enrichment Score: 0.6646367507689606
Category	Term	Count	%	PValue	Genes	List Total	Pop Hits	Pop Total	Fold Enrichment	Bonferroni	Benjamini	FDR
KEGG_PATHWAY	mmu04666:Fc gamma R-mediated phagocytosis	6	1.45278	0.137563	PTPRC, RAC2, HCK, GM11787, FCGR1, IGH-VJ558	161	98	5738	2.18203	0.999999	0.457819	80.0794
KEGG_PATHWAY	mmu04662:B cell receptor signaling pathway	5	1.21065	0.183407	RAC2, GM11787, PIK3AP1, CD72, IGH-VJ558	161	80	5738	2.22748	1	0.536175	89.0177
KEGG_PATHWAY	mmu04664:Fc epsilon RI signaling pathway	4	0.968523	0.401949	TNF, RAC2, GM11787, IGH-VJ558	161	82	5738	1.73852	1	0.811895	99.6319
Annotation Cluster 54	Enrichment Score: 0.5938738487246008
Category	Term	Count	%	PValue	Genes	List Total	Pop Hits	Pop Total	Fold Enrichment	Bonferroni	Benjamini	FDR
SP_PIR_KEYWORDS	cell adhesion	12	2.90557	0.0698613	VCAM1, ITGAL, SIGLEC1, SIGLECE, LGALS3BP, GLYCAM1, CD36, CD93, KLRA9, LY9, KLRA2, SPP1	312	380	17854	1.80709	1	0.349297	61.3475
GOTERM_BP_FAT	GO:0007155~cell adhesion	14	3.38983	0.296726	ITGAL, PTPRC, SIGLECE, LY9, VCAM1, SIGLEC1, LGALS3BP, GLYCAM1, CD36, KLRA9, CD93, ADAM8, SPP1, KLRA2	264	561	13588	1.28445	1	0.904485	99.6879
GOTERM_BP_FAT	GO:0022610~biological adhesion	14	3.38983	0.301564	ITGAL, PTPRC, SIGLECE, LY9, VCAM1, SIGLEC1, LGALS3BP, GLYCAM1, CD36, KLRA9, CD93, ADAM8, SPP1, KLRA2	264	562	13588	1.28216	1	0.906607	99.7212
GOTERM_BP_FAT	GO:0016337~cell-cell adhesion	5	1.21065	0.673805	VCAM1, ITGAL, PTPRC, CD93, ADAM8	264	236	13588	1.09046	1	0.996905	100
Annotation Cluster 55	Enrichment Score: 0.5725442774543091
Category	Term	Count	%	PValue	Genes	List Total	Pop Hits	Pop Total	Fold Enrichment	Bonferroni	Benjamini	FDR
GOTERM_BP_FAT	GO:0042325~regulation of phosphorylation	9	2.17918	0.200671	PTPRC, SLC11A1, TNF, HCLS1, FABP4, IL1B, TNFRSF14, IGFBP3, CD74	264	290	13588	1.59734	1	0.804539	97.4552
GOTERM_BP_FAT	GO:0001932~regulation of protein amino acid phosphorylation	5	1.21065	0.207276	PTPRC, TNF, HCLS1, TNFRSF14, IGFBP3	264	121	13588	2.12685	1	0.810944	97.7788
GOTERM_BP_FAT	GO:0031399~regulation of protein modification process	6	1.45278	0.215932	PTPRC, TNF, HCLS1, PML, TNFRSF14, IGFBP3	264	165	13588	1.87163	1	0.82363	98.1446
GOTERM_BP_FAT	GO:0019220~regulation of phosphate metabolic process	9	2.17918	0.229419	PTPRC, SLC11A1, TNF, HCLS1, FABP4, IL1B, TNFRSF14, IGFBP3, CD74	264	301	13588	1.53896	1	0.84262	98.6038
GOTERM_BP_FAT	GO:0051174~regulation of phosphorus metabolic process	9	2.17918	0.229419	PTPRC, SLC11A1, TNF, HCLS1, FABP4, IL1B, TNFRSF14, IGFBP3, CD74	264	301	13588	1.53896	1	0.84262	98.6038
GOTERM_BP_FAT	GO:0050730~regulation of peptidyl-tyrosine phosphorylation	3	0.726392	0.273829	PTPRC, HCLS1, TNFRSF14	264	53	13588	2.91338	1	0.884233	99.4723
GOTERM_BP_FAT	GO:0032268~regulation of cellular protein metabolic process	8	1.93705	0.300753	PTPRC, EIF4E3, TNF, HCLS1, PML, TNFRSF14, SERPING1, IGFBP3	264	280	13588	1.47056	1	0.906983	99.7159
GOTERM_BP_FAT	GO:0032270~positive regulation of cellular protein metabolic process	4	0.968523	0.305614	TNF, HCLS1, PML, TNFRSF14	264	100	13588	2.05879	1	0.909059	99.7466
GOTERM_BP_FAT	GO:0051247~positive regulation of protein metabolic process	4	0.968523	0.353376	TNF, HCLS1, PML, TNFRSF14	264	109	13588	1.8888	1	0.939033	99.9212
GOTERM_BP_FAT	GO:0031401~positive regulation of protein modification process	3	0.726392	0.447557	HCLS1, PML, TNFRSF14	264	78	13588	1.9796	1	0.9718	99.994
Annotation Cluster 56	Enrichment Score: 0.5696961680283549
Category	Term	Count	%	PValue	Genes	List Total	Pop Hits	Pop Total	Fold Enrichment	Bonferroni	Benjamini	FDR
INTERPRO	IPR006025:Peptidase M, neutral zinc metallopeptidases, zinc-binding site	5	1.21065	0.0849894	ERAP1, MMP3, ADAM8, 2010111I01RIK, MMP12	340	87	17763	3.00254	1	0.535435	72.0887
SP_PIR_KEYWORDS	metalloprotease	5	1.21065	0.250394	ERAP1, MMP3, ADAM8, 2010111I01RIK, MMP12	312	146	17854	1.95974	1	0.728626	97.7241
GOTERM_MF_FAT	GO:0008237~metallopeptidase activity	6	1.45278	0.314705	LAP3, ERAP1, MMP3, ADAM8, 2010111I01RIK, MMP12	265	187	13288	1.60888	1	0.933072	99.393
UP_SEQ_FEATURE	metal ion-binding site:Zinc; catalytic	4	0.968523	0.318169	ERAP1, ADAM8, 2010111I01RIK, CAR3	270	118	16021	2.01142	1	0.998947	99.7009
GOTERM_MF_FAT	GO:0004222~metalloendopeptidase activity	3	0.726392	0.665227	MMP3, ADAM8, MMP12	265	114	13288	1.31956	1	0.997933	100
Annotation Cluster 57	Enrichment Score: 0.5646513097748497
Category	Term	Count	%	PValue	Genes	List Total	Pop Hits	Pop Total	Fold Enrichment	Bonferroni	Benjamini	FDR
GOTERM_MF_FAT	GO:0070330~aromatase activity	4	0.968523	0.0294887	CYP2D9, CYP2C69, CYP2D26, CYP2C38	265	34	13288	5.89922	0.999935	0.309748	33.2556
SP_PIR_KEYWORDS	microsome	6	1.45278	0.0306099	CYP2D9, CYP2C69, CYP2D26, CYP2C38, TAPBPL, TAPBP	312	100	17854	3.43346	0.999752	0.196224	33.5049
PIR_SUPERFAMILY	PIRSF000045:cytochrome P450 CYP2D6	4	0.968523	0.0563514	CYP2D9, CYP2C69, CYP2D26, CYP2C38	199	36	8136	4.54271	0.99975	0.47166	49.6868
GOTERM_MF_FAT	GO:0016712~oxidoreductase activity, acting on paired donors, with incorporation or reduction of molecular oxygen, reduced flavin or flavoprotein as one donor, and incorporation of one atom of oxygen	4	0.968523	0.0565613	CYP2D9, CYP2C69, CYP2D26, CYP2C38	265	44	13288	4.55849	1	0.500613	54.4536
UP_SEQ_FEATURE	metal ion-binding site:Iron (heme axial ligand)	5	1.21065	0.0853672	CYP2D9, CYBB, CYP2C69, CYP2D26, CYP2C38	270	99	16021	2.99682	1	0.870849	74.1853
COG_ONTOLOGY	Secondary metabolites biosynthesis, transport, and catabolism	4	0.968523	0.0872733	CYP2D9, CYP2C69, CYP2D26, CYP2C38	21	109	2040	3.56488	0.472302	0.273572	37.5485
SP_PIR_KEYWORDS	endoplasmic reticulum	17	4.11622	0.135691	CYP2D9, ABCB9, IIGP1B, CYP2C69, PGAP1, RSAD2, LTC4S, LPIN2, TAPBP, TMEM173, ALOX5AP, TAP2, TAP1, IIGP1, CYP2D26, ERAP1, TAPBPL, CYP2C38	312	678	17854	1.43483	1	0.527045	85.2511
INTERPRO	IPR002401:Cytochrome P450, E-class, group I	4	0.968523	0.149403	CYP2D9, CYP2C69, CYP2D26, CYP2C38	340	70	17763	2.98538	1	0.717397	90.2211
INTERPRO	IPR017973:Cytochrome P450, C-terminal region	4	0.968523	0.201341	CYP2D9, CYP2C69, CYP2D26, CYP2C38	340	81	17763	2.57996	1	0.822416	96.0449
INTERPRO	IPR001128:Cytochrome P450	4	0.968523	0.231247	CYP2D9, CYP2C69, CYP2D26, CYP2C38	340	87	17763	2.40203	1	0.863386	97.7143
SP_PIR_KEYWORDS	heme	5	1.21065	0.235315	CYP2D9, CYBB, CYP2C69, CYP2D26, CYP2C38	312	142	17854	2.01494	1	0.709184	97.0442
INTERPRO	IPR017972:Cytochrome P450, conserved site	4	0.968523	0.241394	CYP2D9, CYP2C69, CYP2D26, CYP2C38	340	89	17763	2.34805	1	0.8685	98.1116
GOTERM_CC_FAT	GO:0005792~microsome	6	1.45278	0.252478	CYP2D9, CYP2C69, CYP2D26, CYP2C38, TAPBPL, TAPBP	242	176	12504	1.76146	1	0.785211	96.8785
GOTERM_CC_FAT	GO:0042598~vesicular fraction	6	1.45278	0.274452	CYP2D9, CYP2C69, CYP2D26, CYP2C38, TAPBPL, TAPBP	242	182	12504	1.70339	1	0.805501	97.8123
SP_PIR_KEYWORDS	Monooxygenase	4	0.968523	0.290819	CYP2D9, CYP2C69, CYP2D26, CYP2C38	312	108	17854	2.11942	1	0.777794	98.9007
SP_PIR_KEYWORDS	iron	8	1.93705	0.326536	CYP2D9, XDH, SLC11A1, CYBB, CYP2C69, RSAD2, CYP2D26, CYP2C38	312	321	17854	1.42615	1	0.81776	99.4421
KEGG_PATHWAY	mmu00982:Drug metabolism	4	0.968523	0.34847	CYP2D9, CYP2C69, CYP2D26, CYP2C38	161	75	5738	1.90079	1	0.764012	99.0635
GOTERM_MF_FAT	GO:0009055~electron carrier activity	6	1.45278	0.373277	CYP2D9, XDH, CYBB, CYP2C69, CYP2D26, CYP2C38	265	202	13288	1.48941	1	0.962022	99.8184
GOTERM_MF_FAT	GO:0005506~iron ion binding	8	1.93705	0.523485	CYP2D9, XDH, SLC11A1, CYBB, CYP2C69, RSAD2, CYP2D26, CYP2C38	265	343	13288	1.16953	1	0.991551	99.9955
GOTERM_MF_FAT	GO:0020037~heme binding	4	0.968523	0.54805	CYP2D9, CYP2C69, CYP2D26, CYP2C38	265	144	13288	1.39287	1	0.993357	99.9978
GOTERM_MF_FAT	GO:0046906~tetrapyrrole binding	4	0.968523	0.580327	CYP2D9, CYP2C69, CYP2D26, CYP2C38	265	151	13288	1.3283	1	0.994883	99.9992
GOTERM_CC_FAT	GO:0005626~insoluble fraction	10	2.42131	0.694111	CYP2D9, TNFRSF1B, RAC2, CYP2C69, PML, CYP2D26, CYP2C38, TAPBPL, PSTPIP2, TAPBP	242	528	12504	0.978588	1	0.988837	99.9999
GOTERM_CC_FAT	GO:0005624~membrane fraction	9	2.17918	0.77221	CYP2D9, TNFRSF1B, RAC2, CYP2C69, CYP2D26, CYP2C38, TAPBPL, PSTPIP2, TAPBP	242	510	12504	0.911813	1	0.995804	100
GOTERM_CC_FAT	GO:0019898~extrinsic to membrane	8	1.93705	0.809806	CYP2D9, IIGP1B, CYP2C69, HPSE, IIGP1, CYP2D26, CYP2C38, RASA4, PSTPIP2	242	472	12504	0.875753	1	0.997116	100
GOTERM_CC_FAT	GO:0000267~cell fraction	10	2.42131	0.817563	CYP2D9, TNFRSF1B, RAC2, CYP2C69, PML, CYP2D26, CYP2C38, TAPBPL, PSTPIP2, TAPBP	242	596	12504	0.866937	1	0.997137	100
GOTERM_MF_FAT	GO:0050662~coenzyme binding	3	0.726392	0.830625	XDH, CYBB, BLVRB	265	160	13288	0.940189	1	0.999748	100
SP_PIR_KEYWORDS	oxidoreductase	7	1.69492	0.936228	CYP2D9, XDH, CYBB, CYP2C69, BLVRB, CYP2D26, CYP2C38	312	572	17854	0.700298	1	0.999841	100
GOTERM_MF_FAT	GO:0048037~cofactor binding	3	0.726392	0.941621	XDH, CYBB, BLVRB	265	226	13288	0.66562	1	0.999992	100
GOTERM_BP_FAT	GO:0055114~oxidation reduction	7	1.69492	0.991141	CYP2D9, XDH, CYBB, CYP2C69, BLVRB, CYP2D26, CYP2C38	264	672	13588	0.536143	1	1	100
Annotation Cluster 58	Enrichment Score: 0.5609762135653921
Category	Term	Count	%	PValue	Genes	List Total	Pop Hits	Pop Total	Fold Enrichment	Bonferroni	Benjamini	FDR
GOTERM_BP_FAT	GO:0032020~ISG15-protein conjugation	4	0.968523	2.82688e-05	USP18, ISG15, UBA7, UBE2L6	264	4	13588	51.4697	0.0371995	0.00135298	0.0463229
GOTERM_BP_FAT	GO:0006508~proteolysis	26	6.2954	0.146407	PSMB10, UBA7, MMP3, CFP, USP18, CASP4, ISG15, ERAP1, CLEC4A3, ADAM8, CASP1, 2010111I01RIK, KLK1B21, C4B, UBE2L6, SERPING1, PSMB8, MMP12, PSMB9, LAP3, C1QB, GM10705, CASP12, CTSC, RNF19B, NEURL3	264	1034	13588	1.29421	1	0.715238	92.5321
GOTERM_BP_FAT	GO:0044265~cellular macromolecule catabolic process	14	3.38983	0.398455	PSMB10, UBA7, UBE2L6, OAS2, DNASE1L3, PSMB8, PSMB9, USP18, CD36, ISG15, GM10705, ERAP1, RNF19B, NEURL3	264	609	13588	1.18321	1	0.959232	99.9759
GOTERM_BP_FAT	GO:0009057~macromolecule catabolic process	14	3.38983	0.497701	PSMB10, UBA7, UBE2L6, OAS2, DNASE1L3, PSMB8, PSMB9, USP18, CD36, ISG15, GM10705, ERAP1, RNF19B, NEURL3	264	654	13588	1.1018	1	0.981314	99.9987
SP_PIR_KEYWORDS	ligase	6	1.45278	0.571591	WARS, GM10705, DTX3L, UBE2L6, RNF19B, NEURL3	312	290	17854	1.18395	1	0.960572	99.9985
GOTERM_BP_FAT	GO:0051603~proteolysis involved in cellular protein catabolic process	11	2.66344	0.588101	PSMB10, USP18, ISG15, GM10705, UBA7, ERAP1, UBE2L6, RNF19B, NEURL3, PSMB8, PSMB9	264	534	13588	1.06024	1	0.991578	100
GOTERM_BP_FAT	GO:0044257~cellular protein catabolic process	11	2.66344	0.595256	PSMB10, USP18, ISG15, GM10705, UBA7, ERAP1, UBE2L6, RNF19B, NEURL3, PSMB8, PSMB9	264	537	13588	1.05431	1	0.992185	100
GOTERM_BP_FAT	GO:0030163~protein catabolic process	11	2.66344	0.639178	PSMB10, USP18, ISG15, GM10705, UBA7, ERAP1, UBE2L6, RNF19B, NEURL3, PSMB8, PSMB9	264	556	13588	1.01829	1	0.995203	100
KEGG_PATHWAY	mmu04120:Ubiquitin mediated proteolysis	4	0.968523	0.73741	GM10705, UBA7, PML, UBE2L6	161	136	5738	1.04823	1	0.969088	100
SP_PIR_KEYWORDS	ubl conjugation pathway	7	1.69492	0.851064	USP18, ISG15, GM10705, DTX3L, UBE2L6, RNF19B, NEURL3	312	484	17854	0.827625	1	0.998757	100
KEGG_PATHWAY	mmu05012:Parkinson's disease	3	0.726392	0.89086	GM10705, UBA7, UBE2L6	161	133	5738	0.803904	1	0.995031	100
GOTERM_BP_FAT	GO:0019941~modification-dependent protein catabolic process	7	1.69492	0.93191	USP18, ISG15, GM10705, UBA7, UBE2L6, RNF19B, NEURL3	264	508	13588	0.709228	1	0.999995	100
GOTERM_BP_FAT	GO:0043632~modification-dependent macromolecule catabolic process	7	1.69492	0.93191	USP18, ISG15, GM10705, UBA7, UBE2L6, RNF19B, NEURL3	264	508	13588	0.709228	1	0.999995	100
Annotation Cluster 59	Enrichment Score: 0.5409328922362084
Category	Term	Count	%	PValue	Genes	List Total	Pop Hits	Pop Total	Fold Enrichment	Bonferroni	Benjamini	FDR
UP_SEQ_FEATURE	domain:SH2	4	0.968523	0.192538	HCK, STAT1, SH3BP2, STAT2	270	90	16021	2.6372	1	0.983931	96.1055
SP_PIR_KEYWORDS	SH2 domain	4	0.968523	0.267148	HCK, STAT1, SH3BP2, STAT2	312	103	17854	2.22231	1	0.749202	98.3084
INTERPRO	IPR000980:SH2 motif	4	0.968523	0.355718	HCK, STAT1, SH3BP2, STAT2	340	111	17763	1.88267	1	0.954493	99.8193
SMART	SM00252:SH2	4	0.968523	0.374882	HCK, STAT1, SH3BP2, STAT2	181	111	9131	1.81793	1	0.962698	99.5135
Annotation Cluster 60	Enrichment Score: 0.5198497337996211
Category	Term	Count	%	PValue	Genes	List Total	Pop Hits	Pop Total	Fold Enrichment	Bonferroni	Benjamini	FDR
SP_PIR_KEYWORDS	isopeptide bond	10	2.42131	0.0541101	HIST1H4M, HIST4H4, HIST1H4K, PML, HIST2H3C2, HIST2H3C1, ISG15, HIST1H4A, HIST1H4B, H2AFZ, HIST1H4F, HIST3H2A, HIST1H4C, HIST1H4D, HIST1H4I, HIST1H4J, HIST1H4H, HIST2H3B, GM5643, STAT1, HIST2H4, IRF1, HIST1H2AI, HIST1H3B, HIST1H3C, HIST1H3D, HIST1H3E, HIST1H3F	312	277	17854	2.06586	1	0.303904	51.8163
SP_PIR_KEYWORDS	DNA binding	9	2.17918	0.082049	HIST1H4M, HIST4H4, HIST1H4K, HIST2H3C2, HIST2H3C1, HIST1H4A, HIST1H4B, HOXA10, HIST1H4F, HIST1H4C, HIST1H4D, HIST1H4I, HIST1H4J, HIST1H4H, HIST2H3B, GM5643, HIST2H4, IRF9, IRF8, GM6132, IRF1, HIST1H2AI, HIST1H3B, HIST1H3C, HIST1H3D, HIST1H3E, HIST1H3F	312	258	17854	1.9962	1	0.372803	67.4918
SP_PIR_KEYWORDS	ubl conjugation	13	3.1477	0.205032	HIST1H4M, HIST4H4, HIST1H4K, PML, HIST2H3C2, HIST2H3C1, BEX4, HIST1H4A, HIST1H4B, H2AFZ, HIST1H4F, HIST3H2A, HIST1H4C, HIST1H4D, HIST1H4I, HIST1H4J, HIST1H4H, HIST2H3B, GM5643, STAT1, HIST2H4, DDX58, CD86, GM6132, IRF1, HIST1H2AI, HIST1H3B, HIST1H3C, HIST1H3D, HIST1H3E, HIST1H3F	312	524	17854	1.41969	1	0.658636	95.079
SP_PIR_KEYWORDS	dna-binding	21	5.08475	0.855	HIST1H4M, HIST4H4, HIST1H4K, HIST1H2AA, PML, HIST2H3C2, HIST2H3C1, HIST1H4A, HIST1H4B, H2AFZ, HOXA10, HIST1H4F, HIST1H4C, HIST3H2A, HIST1H4D, HIST1H4I, HIST1H4J, HIST1H4H, ZBP1, HIST2H3B, BATF2, SP100, LBX1, NOTO, STAT1, TRIM21, HIST2H4, STAT2, IRF9, IRF7, GM6132, IRF8, IRF1, HIST1H2AI, HIST1H3B, HIST1H3C, HIST1H3D, HIST1H3E, HIST1H3F	312	1404	17854	0.85592	1	0.998764	100
GOTERM_MF_FAT	GO:0003677~DNA binding	25	6.05327	0.988218	HIST1H4M, HIST4H4, IFIH1, HIST1H4K, HIST1H2AA, ZNFX1, PML, HIST2H3C2, HIST2H3C1, HIST1H4A, HIST1H4B, H2AFZ, HOXA10, HIST1H4F, HIST1H4C, HIST3H2A, HIST1H4D, HIST1H4I, HIST1H4J, HIST1H4H, ZBP1, HIST2H3B, BATF2, GM5643, LBX1, SP100, NOTO, STAT1, TRIM21, SP140, HIST2H4, STAT2, IRF9, IRF7, IRF8, GM6132, HIST1H3B, IRF1, HIST1H2AI, HIST1H3C, HIST1H3D, HIST1H3E, HIST1H3F	265	1781	13288	0.703866	1	1	100
SP_PIR_KEYWORDS	nucleus	52	12.5908	0.988348	HIST4H4, ZC3HAV1, LTC4S, DNASE1L3, H2AFZ, HIST3H2A, MX1, CIITA, BATF2, SP100, LBX1, GM5643, NOTO, DTX3L, NAV3, LPIN2, HIST2H4, IFI202B, PARP12, PARP14, GM6132, MNDA, GM13157, PSMB10, HIST1H4M, IFIH1, HIST1H4K, HIST1H2AA, IIGP1B, PML, HIST2H3C2, HIST2H3C1, BEX4, GM8995, HIST1H4A, HIST1H4B, ALOX5AP, HOXA10, HIST1H4F, IIGP1, HIST1H4C, HIST1H4D, XAF1, HIST1H4I, HIST1H4J, HIST1H4H, GM4070, GM1966, HIS…	312	3808	17854	0.781425	1	0.999998	100
Annotation Cluster 61	Enrichment Score: 0.40827127594117063
Category	Term	Count	%	PValue	Genes	List Total	Pop Hits	Pop Total	Fold Enrichment	Bonferroni	Benjamini	FDR
GOTERM_BP_FAT	GO:0008283~cell proliferation	9	2.17918	0.107447	ITGAL, PTPRC, SLC11A1, CD86, TNFRSF1B, TNF, IL1B, IL15, CD74	264	247	13588	1.87541	1	0.628351	84.4801
GOTERM_BP_FAT	GO:0042325~regulation of phosphorylation	9	2.17918	0.200671	PTPRC, SLC11A1, TNF, HCLS1, FABP4, IL1B, TNFRSF14, IGFBP3, CD74	264	290	13588	1.59734	1	0.804539	97.4552
GOTERM_BP_FAT	GO:0019220~regulation of phosphate metabolic process	9	2.17918	0.229419	PTPRC, SLC11A1, TNF, HCLS1, FABP4, IL1B, TNFRSF14, IGFBP3, CD74	264	301	13588	1.53896	1	0.84262	98.6038
GOTERM_BP_FAT	GO:0051174~regulation of phosphorus metabolic process	9	2.17918	0.229419	PTPRC, SLC11A1, TNF, HCLS1, FABP4, IL1B, TNFRSF14, IGFBP3, CD74	264	301	13588	1.53896	1	0.84262	98.6038
GOTERM_BP_FAT	GO:0033673~negative regulation of kinase activity	3	0.726392	0.259422	PTPRC, FABP4, IL1B	264	51	13588	3.02763	1	0.873221	99.2718
GOTERM_BP_FAT	GO:0006469~negative regulation of protein kinase activity	3	0.726392	0.259422	PTPRC, FABP4, IL1B	264	51	13588	3.02763	1	0.873221	99.2718
GOTERM_BP_FAT	GO:0051348~negative regulation of transferase activity	3	0.726392	0.273829	PTPRC, FABP4, IL1B	264	53	13588	2.91338	1	0.884233	99.4723
GOTERM_BP_FAT	GO:0000165~MAPKKK cascade	4	0.968523	0.379778	PTPRC, SLC11A1, TNF, CD74	264	114	13588	1.80595	1	0.952656	99.9602
GOTERM_BP_FAT	GO:0044092~negative regulation of molecular function	4	0.968523	0.472235	PTPRC, FABP4, IL1B, NLRP3	264	132	13588	1.55969	1	0.977831	99.9972
GOTERM_BP_FAT	GO:0043405~regulation of MAP kinase activity	3	0.726392	0.485942	PTPRC, IL1B, CD74	264	84	13588	1.8382	1	0.980034	99.9982
GOTERM_BP_FAT	GO:0045859~regulation of protein kinase activity	5	1.21065	0.486947	PTPRC, SLC11A1, FABP4, IL1B, CD74	264	186	13588	1.38359	1	0.979921	99.9982
GOTERM_BP_FAT	GO:0043549~regulation of kinase activity	5	1.21065	0.511756	PTPRC, SLC11A1, FABP4, IL1B, CD74	264	192	13588	1.34036	1	0.98328	99.9992
GOTERM_BP_FAT	GO:0051338~regulation of transferase activity	5	1.21065	0.541454	PTPRC, SLC11A1, FABP4, IL1B, CD74	264	199	13588	1.29321	1	0.987177	99.9997
GOTERM_BP_FAT	GO:0043086~negative regulation of catalytic activity	3	0.726392	0.585204	PTPRC, FABP4, IL1B	264	101	13588	1.5288	1	0.991419	99.9999
GOTERM_BP_FAT	GO:0045860~positive regulation of protein kinase activity	3	0.726392	0.695935	PTPRC, SLC11A1, CD74	264	124	13588	1.24523	1	0.997636	100
GOTERM_BP_FAT	GO:0033674~positive regulation of kinase activity	3	0.726392	0.720487	PTPRC, SLC11A1, CD74	264	130	13588	1.18776	1	0.998302	100
GOTERM_BP_FAT	GO:0051347~positive regulation of transferase activity	3	0.726392	0.739656	PTPRC, SLC11A1, CD74	264	135	13588	1.14377	1	0.998749	100
GOTERM_BP_FAT	GO:0007243~protein kinase cascade	4	0.968523	0.839031	PTPRC, SLC11A1, TNF, CD74	264	236	13588	0.872368	1	0.999826	100
Annotation Cluster 62	Enrichment Score: 0.39548007311392547
Category	Term	Count	%	PValue	Genes	List Total	Pop Hits	Pop Total	Fold Enrichment	Bonferroni	Benjamini	FDR
GOTERM_BP_FAT	GO:0042108~positive regulation of cytokine biosynthetic process	3	0.726392	0.195067	IRF1, IL1B, TLR9	264	42	13588	3.67641	1	0.797873	97.1464
GOTERM_BP_FAT	GO:0042035~regulation of cytokine biosynthetic process	3	0.726392	0.352347	IRF1, IL1B, TLR9	264	64	13588	2.41264	1	0.939228	99.9191
GOTERM_BP_FAT	GO:0010557~positive regulation of macromolecule biosynthetic process	7	1.69492	0.94712	CIITA, SLC11A1, TNF, IRF8, IRF1, IL1B, TLR9	264	530	13588	0.679788	1	0.999998	100
Annotation Cluster 63	Enrichment Score: 0.37605111155599297
Category	Term	Count	%	PValue	Genes	List Total	Pop Hits	Pop Total	Fold Enrichment	Bonferroni	Benjamini	FDR
INTERPRO	IPR000215:Protease inhibitor I4, serpin	4	0.968523	0.144918	SERPINB9, WARS, SERPINA3F, SERPING1	340	69	17763	3.02864	1	0.711298	89.4536
SMART	SM00093:SERPIN	4	0.968523	0.154841	SERPINB9, WARS, SERPINA3F, SERPING1	181	69	9131	2.92449	1	0.765282	85.1478
GOTERM_MF_FAT	GO:0004866~endopeptidase inhibitor activity	4	0.968523	0.623847	SERPINB9, C4B, SERPINA3F, SERPING1	265	161	13288	1.2458	1	0.997063	99.9998
GOTERM_MF_FAT	GO:0004867~serine-type endopeptidase inhibitor activity	3	0.726392	0.669903	SERPINB9, SERPINA3F, SERPING1	265	115	13288	1.30809	1	0.997874	100
GOTERM_MF_FAT	GO:0030414~peptidase inhibitor activity	4	0.968523	0.683159	SERPINB9, C4B, SERPINA3F, SERPING1	265	176	13288	1.13962	1	0.998113	100
GOTERM_MF_FAT	GO:0004857~enzyme inhibitor activity	4	0.968523	0.865115	SERPINB9, C4B, SERPINA3F, SERPING1	265	243	13288	0.825406	1	0.999836	100
Annotation Cluster 64	Enrichment Score: 0.3635045670814892
Category	Term	Count	%	PValue	Genes	List Total	Pop Hits	Pop Total	Fold Enrichment	Bonferroni	Benjamini	FDR
GOTERM_BP_FAT	GO:0015837~amine transport	4	0.968523	0.263409	SLC11A1, LY6E, SLC7A11, SLC7A7	264	92	13588	2.23781	1	0.876523	99.3335
GOTERM_BP_FAT	GO:0006865~amino acid transport	3	0.726392	0.400833	SLC11A1, SLC7A11, SLC7A7	264	71	13588	2.17478	1	0.959025	99.9774
GOTERM_BP_FAT	GO:0046942~carboxylic acid transport	3	0.726392	0.57429	SLC11A1, SLC7A11, SLC7A7	264	99	13588	1.55969	1	0.990668	99.9999
GOTERM_BP_FAT	GO:0015849~organic acid transport	3	0.726392	0.579773	SLC11A1, SLC7A11, SLC7A7	264	100	13588	1.54409	1	0.991138	99.9999
Annotation Cluster 65	Enrichment Score: 0.3547642915246699
Category	Term	Count	%	PValue	Genes	List Total	Pop Hits	Pop Total	Fold Enrichment	Bonferroni	Benjamini	FDR
GOTERM_BP_FAT	GO:0051130~positive regulation of cellular component organization	6	1.45278	0.0882135	SLC11A1, TNF, LST1, LOC100038947, PML, FCGR1	264	122	13588	2.5313	1	0.562029	77.9888
GOTERM_BP_FAT	GO:0010638~positive regulation of organelle organization	3	0.726392	0.266626	TNF, LST1, PML	264	52	13588	2.96941	1	0.878868	99.3796
GOTERM_BP_FAT	GO:0010564~regulation of cell cycle process	3	0.726392	0.41438	TNF, LST1, PML	264	73	13588	2.11519	1	0.962239	99.9845
GOTERM_BP_FAT	GO:0007346~regulation of mitotic cell cycle	3	0.726392	0.55753	TNF, LST1, PML	264	96	13588	1.60843	1	0.989092	99.9998
GOTERM_BP_FAT	GO:0051726~regulation of cell cycle	4	0.968523	0.787128	PTPRC, TNF, LST1, PML	264	214	13588	0.96205	1	0.999471	100
GOTERM_BP_FAT	GO:0033043~regulation of organelle organization	3	0.726392	0.802566	TNF, LST1, PML	264	154	13588	1.00266	1	0.999612	100
GOTERM_BP_FAT	GO:0009628~response to abiotic stimulus	3	0.726392	0.957238	TNF, LST1, PML	264	251	13588	0.615176	1	0.999999	100
Annotation Cluster 66	Enrichment Score: 0.3310799158293199
Category	Term	Count	%	PValue	Genes	List Total	Pop Hits	Pop Total	Fold Enrichment	Bonferroni	Benjamini	FDR
GOTERM_BP_FAT	GO:0032268~regulation of cellular protein metabolic process	8	1.93705	0.300753	PTPRC, EIF4E3, TNF, HCLS1, PML, TNFRSF14, SERPING1, IGFBP3	264	280	13588	1.47056	1	0.906983	99.7159
GOTERM_BP_FAT	GO:0032269~negative regulation of cellular protein metabolic process	3	0.726392	0.407625	PTPRC, SERPING1, IGFBP3	264	72	13588	2.14457	1	0.960671	99.9813
GOTERM_BP_FAT	GO:0051248~negative regulation of protein metabolic process	3	0.726392	0.447557	PTPRC, SERPING1, IGFBP3	264	78	13588	1.9796	1	0.9718	99.994
GOTERM_BP_FAT	GO:0010605~negative regulation of macromolecule metabolic process	8	1.93705	0.863697	CIITA, PTPRC, MOV10, TNF, PML, FABP4, SERPING1, IGFBP3	264	506	13588	0.81375	1	0.999907	100
Annotation Cluster 67	Enrichment Score: 0.31550136232324927
Category	Term	Count	%	PValue	Genes	List Total	Pop Hits	Pop Total	Fold Enrichment	Bonferroni	Benjamini	FDR
GOTERM_BP_FAT	GO:0006869~lipid transport	4	0.968523	0.405947	CD36, APOL10B, APOL9B, ABCG1	264	119	13588	1.73007	1	0.96057	99.9804
GOTERM_BP_FAT	GO:0042157~lipoprotein metabolic process	3	0.726392	0.43441	CD36, APOL10B, APOL9B	264	76	13588	2.0317	1	0.968507	99.9912
GOTERM_BP_FAT	GO:0010876~lipid localization	4	0.968523	0.452162	CD36, APOL10B, APOL9B, ABCG1	264	128	13588	1.60843	1	0.972747	99.9948
GOTERM_MF_FAT	GO:0008289~lipid binding	7	1.69492	0.686012	CD36, ALOX5AP, APOL10B, FABP4, APOL9B, LTC4S, CALB1	265	345	13288	1.0174	1	0.998004	100
Annotation Cluster 68	Enrichment Score: 0.30391843128050844
Category	Term	Count	%	PValue	Genes	List Total	Pop Hits	Pop Total	Fold Enrichment	Bonferroni	Benjamini	FDR
GOTERM_CC_FAT	GO:0005578~proteinaceous extracellular matrix	8	1.93705	0.348511	TNFRSF11B, LGALS3BP, HPSE, TGM2, DCN, ENTPD1, MMP3, MMP12	242	297	12504	1.39177	1	0.879235	99.3934
GOTERM_CC_FAT	GO:0031012~extracellular matrix	8	1.93705	0.384223	TNFRSF11B, LGALS3BP, HPSE, TGM2, DCN, ENTPD1, MMP3, MMP12	242	309	12504	1.33772	1	0.886343	99.6901
SP_PIR_KEYWORDS	extracellular matrix	5	1.21065	0.508142	LGALS3BP, DCN, MMP3, MMP12, SPP1	312	213	17854	1.34329	1	0.940849	99.991
SP_PIR_KEYWORDS	calcium	10	2.42131	0.894419	ITGAL, EMR1, HPSE, TGM2, ENTPD1, MMP3, DNASE1L3, CALB1, MMP12, TRPM2	312	731	17854	0.782823	1	0.999395	100
Annotation Cluster 69	Enrichment Score: 0.3030499582657156
Category	Term	Count	%	PValue	Genes	List Total	Pop Hits	Pop Total	Fold Enrichment	Bonferroni	Benjamini	FDR
GOTERM_BP_FAT	GO:0001817~regulation of cytokine production	11	2.66344	0.000371013	TNF, H2-M3, KLRK1, H2-Q6, NLRP3, H2-Q7, H2-Q8, TLR9, H2-Q9, DDX58, SLC11A1, IRF1, IL1B, CASP1	264	139	13588	4.07314	0.392025	0.0112459	0.606362
GOTERM_BP_FAT	GO:0010604~positive regulation of macromolecule metabolic process	12	2.90557	0.686226	CIITA, PTPRC, SLC11A1, TNF, TNFSF13B, HCLS1, IRF8, IRF1, PML, IL1B, TNFRSF14, TLR9	264	633	13588	0.975729	1	0.997348	100
GOTERM_BP_FAT	GO:0009891~positive regulation of biosynthetic process	10	2.42131	0.756005	CIITA, SLC11A1, TNF, H2-M3, IRF8, IRF1, KLRK1, IL1B, ABCG1, TLR9	264	557	13588	0.924052	1	0.999046	100
GOTERM_BP_FAT	GO:0031328~positive regulation of cellular biosynthetic process	9	2.17918	0.843271	CIITA, SLC11A1, TNF, H2-M3, IRF8, IRF1, KLRK1, IL1B, TLR9	264	552	13588	0.83918	1	0.999842	100
GOTERM_BP_FAT	GO:0051173~positive regulation of nitrogen compound metabolic process	8	1.93705	0.887994	CIITA, PTPRC, SLC11A1, TNF, H2-M3, IRF8, IRF1, KLRK1	264	526	13588	0.782809	1	0.999957	100
GOTERM_BP_FAT	GO:0010557~positive regulation of macromolecule biosynthetic process	7	1.69492	0.94712	CIITA, SLC11A1, TNF, IRF8, IRF1, IL1B, TLR9	264	530	13588	0.679788	1	0.999998	100
GOTERM_BP_FAT	GO:0010628~positive regulation of gene expression	6	1.45278	0.962212	CIITA, SLC11A1, TNF, TNFSF13B, IRF8, IRF1	264	488	13588	0.632824	1	0.999999	100
GOTERM_BP_FAT	GO:0045893~positive regulation of transcription, DNA-dependent	5	1.21065	0.962526	CIITA, SLC11A1, TNF, IRF8, IRF1	264	416	13588	0.618626	1	0.999999	100
GOTERM_BP_FAT	GO:0051254~positive regulation of RNA metabolic process	5	1.21065	0.964033	CIITA, SLC11A1, TNF, IRF8, IRF1	264	419	13588	0.614197	1	0.999999	100
GOTERM_BP_FAT	GO:0045935~positive regulation of nucleobase, nucleoside, nucleotide and nucleic acid metabolic process	6	1.45278	0.971556	CIITA, PTPRC, SLC11A1, TNF, IRF8, IRF1	264	510	13588	0.605526	1	1	100
GOTERM_BP_FAT	GO:0045941~positive regulation of transcription	5	1.21065	0.98365	CIITA, SLC11A1, TNF, IRF8, IRF1	264	475	13588	0.541786	1	1	100
GOTERM_BP_FAT	GO:0045944~positive regulation of transcription from RNA polymerase II promoter	3	0.726392	0.993127	SLC11A1, TNF, IRF1	264	358	13588	0.43131	1	1	100
GOTERM_BP_FAT	GO:0006357~regulation of transcription from RNA polymerase II promoter	6	1.45278	0.99334	SLC11A1, TNF, LBX1, IRF1, MNDA, IFI204	264	616	13588	0.501328	1	1	100
Annotation Cluster 70	Enrichment Score: 0.2605705697186803
Category	Term	Count	%	PValue	Genes	List Total	Pop Hits	Pop Total	Fold Enrichment	Bonferroni	Benjamini	FDR
GOTERM_BP_FAT	GO:0051170~nuclear import	3	0.726392	0.30975	SLC11A1, GM5643, PML	264	58	13588	2.66223	1	0.910468	99.7702
GOTERM_BP_FAT	GO:0006913~nucleocytoplasmic transport	3	0.726392	0.55753	SLC11A1, GM5643, PML	264	96	13588	1.60843	1	0.989092	99.9998
GOTERM_BP_FAT	GO:0051169~nuclear transport	3	0.726392	0.568755	SLC11A1, GM5643, PML	264	98	13588	1.5756	1	0.990357	99.9999
GOTERM_BP_FAT	GO:0046907~intracellular transport	6	1.45278	0.923661	SLC11A1, GM5643, TAP2, PGAP1, PML, CD74	264	431	13588	0.716516	1	0.999991	100
Annotation Cluster 71	Enrichment Score: 0.21807828088447456
Category	Term	Count	%	PValue	Genes	List Total	Pop Hits	Pop Total	Fold Enrichment	Bonferroni	Benjamini	FDR
GOTERM_BP_FAT	GO:0015031~protein transport	15	3.63196	0.381859	ABCB9, PGAP1, PML, NLRP3, CD74, CXCL10, SLC11A1, NLRC4, CD36, TNFSF13B, TAP2, TAP1, RAB39, H2-DMA, SLC15A3	264	651	13588	1.18594	1	0.952982	99.9623
GOTERM_BP_FAT	GO:0045184~establishment of protein localization	15	3.63196	0.391094	ABCB9, PGAP1, PML, NLRP3, CD74, CXCL10, SLC11A1, NLRC4, CD36, TNFSF13B, TAP2, TAP1, RAB39, H2-DMA, SLC15A3	264	656	13588	1.1769	1	0.956631	99.9706
GOTERM_BP_FAT	GO:0008104~protein localization	15	3.63196	0.601088	ABCB9, PGAP1, PML, NLRP3, CD74, CXCL10, SLC11A1, NLRC4, CD36, TNFSF13B, TAP2, TAP1, RAB39, H2-DMA, SLC15A3	264	753	13588	1.02529	1	0.992627	100
SP_PIR_KEYWORDS	protein transport	6	1.45278	0.90699	ABCB9, TAP2, PGAP1, TAP1, RAB39, SLC15A3	312	461	17854	0.744786	1	0.999519	100
SP_PIR_KEYWORDS	transport	16	3.87409	0.997435	ABCB9, GM5643, PGAP1, ABCG1, G630090E17RIK, SLC7A11, TRPM2, SLC7A7, SLC11A1, CYBB, CD36, TAP2, TAP1, FABP4, RAB39, SLC15A3	312	1571	17854	0.582807	1	1	100
Annotation Cluster 72	Enrichment Score: 0.21219755269801335
Category	Term	Count	%	PValue	Genes	List Total	Pop Hits	Pop Total	Fold Enrichment	Bonferroni	Benjamini	FDR
INTERPRO	IPR000315:Zinc finger, B-box	3	0.726392	0.345994	PML, HIST3H2A, TRIM21	340	64	17763	2.44894	1	0.951581	99.776
SMART	SM00336:BBOX	3	0.726392	0.360759	PML, HIST3H2A, TRIM21	181	64	9131	2.36473	1	0.964603	99.3733
UP_SEQ_FEATURE	zinc finger region:RING-type	4	0.968523	0.571664	DTX3L, PML, NEURL3, TRIM21	270	176	16021	1.34857	1	0.999995	99.9997
INTERPRO	IPR018957:Zinc finger, C3HC4 RING-type	5	1.21065	0.604267	PML, HIST3H2A, RNF19B, NEURL3, TRIM21	340	219	17763	1.19279	1	0.998065	99.9998
INTERPRO	IPR017907:Zinc finger, RING-type, conserved site	5	1.21065	0.717536	PML, HIST3H2A, RNF19B, NEURL3, TRIM21	340	254	17763	1.02843	1	0.999721	100
INTERPRO	IPR001841:Zinc finger, RING-type	5	1.21065	0.798538	PML, HIST3H2A, RNF19B, NEURL3, TRIM21	340	286	17763	0.913359	1	0.999947	100
SMART	SM00184:RING	5	1.21065	0.820654	PML, HIST3H2A, RNF19B, NEURL3, TRIM21	181	286	9131	0.88195	1	0.99996	100
SP_PIR_KEYWORDS	zinc-finger	13	3.1477	0.989613	FGD2, ZC3HAV1, ZNFX1, DTX3L, PML, TRIM21, PARP12, HIST3H2A, XAF1, RNF19B, TRAFD1, NEURL3, RASA4	312	1204	17854	0.617871	1	0.999998	100
Annotation Cluster 73	Enrichment Score: 0.19162549124922149
Category	Term	Count	%	PValue	Genes	List Total	Pop Hits	Pop Total	Fold Enrichment	Bonferroni	Benjamini	FDR
GOTERM_BP_FAT	GO:0006916~anti-apoptosis	3	0.726392	0.510597	SERPINB9, TNFSF13B, SPP1	264	88	13588	1.75465	1	0.983345	99.9992
GOTERM_BP_FAT	GO:0043066~negative regulation of apoptosis	5	1.21065	0.683391	SERPINB9, CASP4, TNFSF13B, CD74, SPP1	264	239	13588	1.07677	1	0.997285	100
GOTERM_BP_FAT	GO:0043069~negative regulation of programmed cell death	5	1.21065	0.698928	SERPINB9, CASP4, TNFSF13B, CD74, SPP1	264	244	13588	1.05471	1	0.997699	100
GOTERM_BP_FAT	GO:0060548~negative regulation of cell death	5	1.21065	0.701969	SERPINB9, CASP4, TNFSF13B, CD74, SPP1	264	245	13588	1.0504	1	0.997764	100
Annotation Cluster 74	Enrichment Score: 0.1517205156643311
Category	Term	Count	%	PValue	Genes	List Total	Pop Hits	Pop Total	Fold Enrichment	Bonferroni	Benjamini	FDR
GOTERM_MF_FAT	GO:0005539~glycosaminoglycan binding	3	0.726392	0.665227	PTPRC, CCL8, DCN	265	114	13288	1.31956	1	0.997933	100
GOTERM_MF_FAT	GO:0030247~polysaccharide binding	3	0.726392	0.725996	PTPRC, CCL8, DCN	265	128	13288	1.17524	1	0.998923	100
GOTERM_MF_FAT	GO:0001871~pattern binding	3	0.726392	0.725996	PTPRC, CCL8, DCN	265	128	13288	1.17524	1	0.998923	100
Annotation Cluster 75	Enrichment Score: 0.14828380304189795
Category	Term	Count	%	PValue	Genes	List Total	Pop Hits	Pop Total	Fold Enrichment	Bonferroni	Benjamini	FDR
GOTERM_BP_FAT	GO:0050900~leukocyte migration	3	0.726392	0.202136	TNF, CCR1, IL1B	264	43	13588	3.59091	1	0.805411	97.5305
GOTERM_BP_FAT	GO:0016477~cell migration	3	0.726392	0.948752	TNF, CCR1, IL1B	264	240	13588	0.643371	1	0.999998	100
GOTERM_BP_FAT	GO:0051674~localization of cell	3	0.726392	0.975372	TNF, CCR1, IL1B	264	284	13588	0.543694	1	1	100
GOTERM_BP_FAT	GO:0048870~cell motility	3	0.726392	0.975372	TNF, CCR1, IL1B	264	284	13588	0.543694	1	1	100
GOTERM_BP_FAT	GO:0006928~cell motion	3	0.726392	0.994133	TNF, CCR1, IL1B	264	367	13588	0.420733	1	1	100
Annotation Cluster 76	Enrichment Score: 0.1426037449425851
Category	Term	Count	%	PValue	Genes	List Total	Pop Hits	Pop Total	Fold Enrichment	Bonferroni	Benjamini	FDR
UP_SEQ_FEATURE	repeat:LRR 1	5	1.21065	0.656185	CIITA, DCN, NLRP3, TLR9, LRRC25	270	266	16021	1.11536	1	1	100
UP_SEQ_FEATURE	repeat:LRR 2	5	1.21065	0.656185	CIITA, DCN, NLRP3, TLR9, LRRC25	270	266	16021	1.11536	1	1	100
UP_SEQ_FEATURE	repeat:LRR 5	4	0.968523	0.6659	CIITA, DCN, NLRP3, TLR9	270	203	16021	1.1692	1	1	100
SP_PIR_KEYWORDS	leucine-rich repeat	5	1.21065	0.708789	CIITA, DCN, NLRP3, TLR9, LRRC25	312	275	17854	1.04044	1	0.989027	100
UP_SEQ_FEATURE	repeat:LRR 4	4	0.968523	0.720801	CIITA, DCN, NLRP3, TLR9	270	221	16021	1.07397	1	1	100
UP_SEQ_FEATURE	repeat:LRR 7	3	0.726392	0.743634	DCN, NLRP3, TLR9	270	157	16021	1.13383	1	1	100
INTERPRO	IPR001611:Leucine-rich repeat	4	0.968523	0.744354	NLRC5, DCN, NLRP3, TLR9	340	202	17763	1.03454	1	0.999817	100
UP_SEQ_FEATURE	repeat:LRR 3	4	0.968523	0.782793	CIITA, DCN, NLRP3, TLR9	270	245	16021	0.968768	1	1	100
UP_SEQ_FEATURE	repeat:LRR 6	3	0.726392	0.820326	DCN, NLRP3, TLR9	270	185	16021	0.962222	1	1	100
Annotation Cluster 77	Enrichment Score: 0.14178789328239177
Category	Term	Count	%	PValue	Genes	List Total	Pop Hits	Pop Total	Fold Enrichment	Bonferroni	Benjamini	FDR
GOTERM_BP_FAT	GO:0001503~ossification	3	0.726392	0.611583	H2-M3, IGFBP3, SPP1	264	106	13588	1.45669	1	0.993213	100
GOTERM_BP_FAT	GO:0060348~bone development	3	0.726392	0.669634	H2-M3, IGFBP3, SPP1	264	118	13588	1.30855	1	0.996767	100
GOTERM_BP_FAT	GO:0001501~skeletal system development	4	0.968523	0.916946	H2-M3, HOXA10, IGFBP3, SPP1	264	285	13588	0.722382	1	0.999988	100
Annotation Cluster 78	Enrichment Score: 0.13384649030908827
Category	Term	Count	%	PValue	Genes	List Total	Pop Hits	Pop Total	Fold Enrichment	Bonferroni	Benjamini	FDR
PIR_SUPERFAMILY	PIRSF005744:pheromone receptor VN3t	3	0.726392	0.719794	VMN1R143, VMN1R20, VMN1R202	199	103	8136	1.19081	1	0.999988	100
INTERPRO	IPR004072:Vomeronasal receptor, type 1	3	0.726392	0.73217	VMN1R143, VMN1R20, VMN1R202	340	135	17763	1.16098	1	0.999779	100
GOTERM_MF_FAT	GO:0016503~pheromone receptor activity	3	0.726392	0.752732	VMN1R143, VMN1R20, VMN1R202	265	135	13288	1.1143	1	0.999014	100
Annotation Cluster 79	Enrichment Score: 0.12285519932885738
Category	Term	Count	%	PValue	Genes	List Total	Pop Hits	Pop Total	Fold Enrichment	Bonferroni	Benjamini	FDR
UP_SEQ_FEATURE	domain:BTB	3	0.726392	0.568546	LGALS3BP, TDPOZ3, TDPOZ2	270	113	16021	1.57532	1	0.999996	99.9997
INTERPRO	IPR000210:BTB/POZ-like	3	0.726392	0.861047	LGALS3BP, TDPOZ3, TDPOZ2	340	180	17763	0.870735	1	0.999993	100
SMART	SM00225:BTB	3	0.726392	0.874262	LGALS3BP, TDPOZ3, TDPOZ2	181	180	9131	0.840792	1	0.999991	100
Annotation Cluster 80	Enrichment Score: 0.09897930059268661
Category	Term	Count	%	PValue	Genes	List Total	Pop Hits	Pop Total	Fold Enrichment	Bonferroni	Benjamini	FDR
GOTERM_BP_FAT	GO:0001525~angiogenesis	3	0.726392	0.732126	WARS, IL1B, TNFAIP2	264	133	13588	1.16097	1	0.998593	100
GOTERM_BP_FAT	GO:0048514~blood vessel morphogenesis	4	0.968523	0.741261	WARS, TGM2, IL1B, TNFAIP2	264	198	13588	1.03979	1	0.998757	100
GOTERM_BP_FAT	GO:0001568~blood vessel development	4	0.968523	0.855011	WARS, TGM2, IL1B, TNFAIP2	264	244	13588	0.843766	1	0.999879	100
GOTERM_BP_FAT	GO:0001944~vasculature development	4	0.968523	0.866073	WARS, TGM2, IL1B, TNFAIP2	264	250	13588	0.823515	1	0.999911	100
Annotation Cluster 81	Enrichment Score: 0.09668805576053707
Category	Term	Count	%	PValue	Genes	List Total	Pop Hits	Pop Total	Fold Enrichment	Bonferroni	Benjamini	FDR
GOTERM_CC_FAT	GO:0019867~outer membrane	3	0.726392	0.520425	SLC11A1, TMEM173, NAV3	242	90	12504	1.72231	1	0.947104	99.9842
GOTERM_CC_FAT	GO:0005635~nuclear envelope	4	0.968523	0.568686	RAC2, ALOX5AP, NAV3, LTC4S	242	153	12504	1.35083	1	0.962189	99.9955
GOTERM_CC_FAT	GO:0042175~nuclear envelope-endoplasmic reticulum network	3	0.726392	0.817755	ABCB9, PGAP1, NAV3	242	160	12504	0.968802	1	0.996741	100
GOTERM_CC_FAT	GO:0012505~endomembrane system	8	1.93705	0.895755	SLC11A1, ABCB9, IRGM1, RAC2, PGAP1, ALOX5AP, NAV3, LTC4S	242	535	12504	0.772627	1	0.999307	100
GOTERM_CC_FAT	GO:0031975~envelope	6	1.45278	0.980971	SLC11A1, TMEM173, RAC2, ALOX5AP, NAV3, LTC4S	242	542	12504	0.571986	1	0.999992	100
GOTERM_CC_FAT	GO:0031967~organelle envelope	5	1.21065	0.993596	TMEM173, RAC2, ALOX5AP, NAV3, LTC4S	242	540	12504	0.478421	1	0.999999	100
GOTERM_CC_FAT	GO:0031090~organelle membrane	8	1.93705	0.996035	SLC11A1, ABCB9, TMEM173, IRGM1, PGAP1, ALOX5AP, NAV3, H2-DMA	242	809	12504	0.510946	1	0.999999	100
Annotation Cluster 82	Enrichment Score: 0.0835991381043428
Category	Term	Count	%	PValue	Genes	List Total	Pop Hits	Pop Total	Fold Enrichment	Bonferroni	Benjamini	FDR
GOTERM_MF_FAT	GO:0042803~protein homodimerization activity	4	0.968523	0.741662	C1QB, NLRC4, TAP2, TAP1	265	193	13288	1.03924	1	0.998897	100
GOTERM_MF_FAT	GO:0042802~identical protein binding	5	1.21065	0.832018	C1QB, NLRC4, IIGP1B, TAP2, TAP1, IIGP1	265	290	13288	0.864541	1	0.999727	100
GOTERM_MF_FAT	GO:0046983~protein dimerization activity	5	1.21065	0.909628	C1QB, NLRC4, BATF2, TAP2, TAP1	265	340	13288	0.737403	1	0.999957	100
Annotation Cluster 83	Enrichment Score: 0.07363630101197226
Category	Term	Count	%	PValue	Genes	List Total	Pop Hits	Pop Total	Fold Enrichment	Bonferroni	Benjamini	FDR
GOTERM_BP_FAT	GO:0006886~intracellular protein transport	5	1.21065	0.785436	SLC11A1, TAP2, PGAP1, PML, CD74	264	276	13588	0.932422	1	0.999465	100
GOTERM_BP_FAT	GO:0034613~cellular protein localization	5	1.21065	0.83451	SLC11A1, TAP2, PGAP1, PML, CD74	264	299	13588	0.860697	1	0.999813	100
GOTERM_BP_FAT	GO:0070727~cellular macromolecule localization	5	1.21065	0.8383	SLC11A1, TAP2, PGAP1, PML, CD74	264	301	13588	0.854978	1	0.999827	100
GOTERM_BP_FAT	GO:0046907~intracellular transport	6	1.45278	0.923661	SLC11A1, GM5643, TAP2, PGAP1, PML, CD74	264	431	13588	0.716516	1	0.999991	100
Annotation Cluster 84	Enrichment Score: 0.047871328812769204
Category	Term	Count	%	PValue	Genes	List Total	Pop Hits	Pop Total	Fold Enrichment	Bonferroni	Benjamini	FDR
INTERPRO	IPR001849:Pleckstrin homology	4	0.968523	0.878036	FGD2, AFAP1L1, RASA4, SH3BP2	340	261	17763	0.800676	1	0.999996	100
SMART	SM00233:PH	4	0.968523	0.892904	FGD2, AFAP1L1, RASA4, SH3BP2	181	261	9131	0.773142	1	0.999993	100
INTERPRO	IPR011993:Pleckstrin homology-type	4	0.968523	0.916366	FGD2, AFAP1L1, RASA4, SH3BP2	340	289	17763	0.723102	1	0.999999	100
Annotation Cluster 85	Enrichment Score: 0.045357761725111585
Category	Term	Count	%	PValue	Genes	List Total	Pop Hits	Pop Total	Fold Enrichment	Bonferroni	Benjamini	FDR
SP_PIR_KEYWORDS	activator	10	2.42131	0.46942	IRF9, CIITA, IRF7, IRF8, IRF1, MNDA, PML, STAT1, IFI204, STAT2	312	484	17854	1.18232	1	0.923	99.9756
SP_PIR_KEYWORDS	dna-binding	21	5.08475	0.855	HIST1H4M, HIST4H4, HIST1H4K, HIST1H2AA, PML, HIST2H3C2, HIST2H3C1, HIST1H4A, HIST1H4B, H2AFZ, HOXA10, HIST1H4F, HIST1H4C, HIST3H2A, HIST1H4D, HIST1H4I, HIST1H4J, HIST1H4H, ZBP1, HIST2H3B, BATF2, SP100, LBX1, NOTO, STAT1, TRIM21, HIST2H4, STAT2, IRF9, IRF7, GM6132, IRF8, IRF1, HIST1H2AI, HIST1H3B, HIST1H3C, HIST1H3D, HIST1H3E, HIST1H3F	312	1404	17854	0.85592	1	0.998764	100
GOTERM_MF_FAT	GO:0003700~transcription factor activity	11	2.66344	0.949374	IRF9, BATF2, LBX1, NOTO, ZNFX1, IRF7, IRF8, IRF1, HOXA10, STAT1, STAT2	265	776	13288	0.710796	1	0.999995	100
GOTERM_MF_FAT	GO:0030528~transcription regulator activity	17	4.11622	0.972123	CIITA, LBX1, BATF2, NOTO, ZNFX1, PML, STAT1, STAT2, IRF9, IRF7, IRF8, HOXA10, MNDA, IRF1, FABP4, PDE8A, IFI204	265	1206	13288	0.706831	1	0.999999	100
GOTERM_BP_FAT	GO:0051252~regulation of RNA metabolic process	21	5.08475	0.973074	CIITA, BATF2, LBX1, TNF, NOTO, ZNFX1, STAT1, STAT2, IRF9, GM6712, SLC11A1, TNFRSF1B, IRF7, IRF8, IRF1, HOXA10, MNDA, PDE8A, GM13157, SSXB9, IFI204	264	1488	13588	0.726387	1	1	100
GOTERM_BP_FAT	GO:0006355~regulation of transcription, DNA-dependent	20	4.84262	0.980702	CIITA, LBX1, TNF, BATF2, NOTO, ZNFX1, STAT1, STAT2, IRF9, GM6712, SLC11A1, IRF7, IRF8, IRF1, HOXA10, MNDA, PDE8A, GM13157, SSXB9, IFI204	264	1465	13588	0.702658	1	1	100
SP_PIR_KEYWORDS	transcription regulation	16	3.87409	0.996713	CIITA, LBX1, NOTO, PML, STAT1, LPIN2, STAT2, IRF9, PARP14, IRF7, IRF8, HOXA10, MNDA, IRF1, IFI205, IFI204	312	1546	17854	0.592231	1	1	100
SP_PIR_KEYWORDS	Transcription	17	4.11622	0.999266	CIITA, LBX1, NOTO, PML, STAT1, LPIN2, STAT2, IRF9, PARP14, IRF7, IRF8, HOXA10, MNDA, IRF1, GM13157, IFI205, IFI204	312	1769	17854	0.549923	1	1	100
GOTERM_BP_FAT	GO:0045449~regulation of transcription	26	6.2954	0.99957	CIITA, BATF2, TNF, LBX1, NOTO, ZNFX1, PML, STAT1, NLRP3, ABCG1, STAT2, IRF9, SLC11A1, GM6712, IRF7, PARP14, IRF8, MNDA, HOXA10, IRF1, FABP4, PDE8A, GM13157, IFI205, IFI204, SSXB9	264	2227	13588	0.600904	1	1	100
GOTERM_BP_FAT	GO:0006350~transcription	16	3.87409	0.999974	CIITA, LBX1, NOTO, PML, STAT1, STAT2, IRF9, PARP14, IRF7, IRF8, HOXA10, MNDA, IRF1, GM13157, IFI205, IFI204	264	1772	13588	0.464738	1	1	100
Annotation Cluster 86	Enrichment Score: 0.0409547218114758
Category	Term	Count	%	PValue	Genes	List Total	Pop Hits	Pop Total	Fold Enrichment	Bonferroni	Benjamini	FDR
INTERPRO	IPR000742:EGF-like, type 3	3	0.726392	0.89604	CD93, EMR1, ADAM8	340	199	17763	0.7876	1	0.999998	100
SP_PIR_KEYWORDS	egf-like domain	3	0.726392	0.901636	CD93, EMR1, ADAM8	312	222	17854	0.773302	1	0.999474	100
INTERPRO	IPR006210:EGF-like	3	0.726392	0.902279	CD93, EMR1, ADAM8	340	203	17763	0.772081	1	0.999998	100
SMART	SM00181:EGF	3	0.726392	0.913138	CD93, EMR1, ADAM8	181	203	9131	0.74553	1	0.999993	100
INTERPRO	IPR013032:EGF-like region, conserved site	4	0.968523	0.937542	CD93, EMR1, 2610028H24RIK, ADAM8	340	310	17763	0.674118	1	1	100
Annotation Cluster 87	Enrichment Score: 0.034393583020221594
Category	Term	Count	%	PValue	Genes	List Total	Pop Hits	Pop Total	Fold Enrichment	Bonferroni	Benjamini	FDR
INTERPRO	IPR001245:Tyrosine protein kinase	3	0.726392	0.688167	PTK2B, HCK, MLKL	340	124	17763	1.26397	1	0.999568	100
SMART	SM00219:TyrKc	3	0.726392	0.706231	PTK2B, HCK, MLKL	181	124	9131	1.2205	1	0.99951	99.9999
GOTERM_MF_FAT	GO:0004713~protein tyrosine kinase activity	3	0.726392	0.840815	PTK2B, HCK, MLKL	265	164	13288	0.917257	1	0.99973	100
GOTERM_BP_FAT	GO:0006468~protein amino acid phosphorylation	9	2.17918	0.932702	IKBKE, PTPRC, PTK2B, HCK, PML, MLKL, EIF2AK2, IGFBP3, CD74	264	640	13588	0.723793	1	0.999994	100
UP_SEQ_FEATURE	domain:Protein kinase	5	1.21065	0.960694	IKBKE, PTK2B, HCK, MLKL, EIF2AK2	270	476	16021	0.623288	1	1	100
UP_SEQ_FEATURE	active site:Proton acceptor	7	1.69492	0.968655	XDH, IKBKE, PTK2B, HCK, RNASE6, LTC4S, EIF2AK2	270	662	16021	0.627431	1	1	100
GOTERM_BP_FAT	GO:0016310~phosphorylation	9	2.17918	0.970995	IKBKE, PTPRC, PTK2B, HCK, PML, MLKL, EIF2AK2, IGFBP3, CD74	264	718	13588	0.645163	1	1	100
INTERPRO	IPR000719:Protein kinase, core	5	1.21065	0.985385	IKBKE, PTK2B, HCK, MLKL, EIF2AK2	340	491	17763	0.532017	1	1	100
INTERPRO	IPR017441:Protein kinase, ATP binding site	4	0.968523	0.994124	IKBKE, PTK2B, HCK, EIF2AK2	340	467	17763	0.447487	1	1	100
SP_PIR_KEYWORDS	kinase	6	1.45278	0.994877	IKBKE, PTK2B, HK3, HCK, EIF2AK2, CMPK2	312	707	17854	0.485638	1	1	100
GOTERM_BP_FAT	GO:0006796~phosphate metabolic process	9	2.17918	0.995165	IKBKE, PTPRC, PTK2B, HCK, PML, MLKL, EIF2AK2, IGFBP3, CD74	264	866	13588	0.534904	1	1	100
GOTERM_BP_FAT	GO:0006793~phosphorus metabolic process	9	2.17918	0.995165	IKBKE, PTPRC, PTK2B, HCK, PML, MLKL, EIF2AK2, IGFBP3, CD74	264	866	13588	0.534904	1	1	100
UP_SEQ_FEATURE	binding site:ATP	4	0.968523	0.995251	IKBKE, PTK2B, HCK, EIF2AK2	270	545	16021	0.435501	1	1	100
GOTERM_MF_FAT	GO:0004672~protein kinase activity	5	1.21065	0.997459	IKBKE, PTK2B, HCK, MLKL, EIF2AK2	265	583	13288	0.430046	1	1	100
Annotation Cluster 88	Enrichment Score: 0.02616728103564828
Category	Term	Count	%	PValue	Genes	List Total	Pop Hits	Pop Total	Fold Enrichment	Bonferroni	Benjamini	FDR
UP_SEQ_FEATURE	DNA-binding region:Homeobox	3	0.726392	0.808336	LBX1, NOTO, HOXA10	270	180	16021	0.988951	1	1	100
INTERPRO	IPR017970:Homeobox, conserved site	3	0.726392	0.927425	LBX1, NOTO, HOXA10	340	222	17763	0.706002	1	1	100
SP_PIR_KEYWORDS	Homeobox	3	0.726392	0.945518	LBX1, NOTO, HOXA10	312	263	17854	0.652749	1	0.999893	100
INTERPRO	IPR001356:Homeobox	3	0.726392	0.95653	LBX1, NOTO, HOXA10	340	254	17763	0.617057	1	1	100
INTERPRO	IPR012287:Homeodomain-related	3	0.726392	0.959922	LBX1, NOTO, HOXA10	340	259	17763	0.605144	1	1	100
SMART	SM00389:HOX	3	0.726392	0.962956	LBX1, NOTO, HOXA10	181	254	9131	0.595837	1	1	100
SP_PIR_KEYWORDS	developmental protein	8	1.93705	0.989193	LBX1, NOTO, H2AFZ, MNDA, HOXA10, TNFAIP2, SEMA4A, IFI204	312	814	17854	0.562402	1	0.999999	100
GOTERM_MF_FAT	GO:0043565~sequence-specific DNA binding	5	1.21065	0.996092	BATF2, LBX1, NOTO, IRF1, HOXA10	265	556	13288	0.45093	1	1	100
Annotation Cluster 89	Enrichment Score: 0.018354688117767325
Category	Term	Count	%	PValue	Genes	List Total	Pop Hits	Pop Total	Fold Enrichment	Bonferroni	Benjamini	FDR
GOTERM_BP_FAT	GO:0015674~di-, tri-valent inorganic cation transport	3	0.726392	0.822121	PTPRC, SLC11A1, TRPM2	264	161	13588	0.959063	1	0.999751	100
GOTERM_BP_FAT	GO:0030001~metal ion transport	4	0.968523	0.992266	PTPRC, SLC11A1, G630090E17RIK, TRPM2	264	442	13588	0.465789	1	1	100
SP_PIR_KEYWORDS	ion transport	4	0.968523	0.996289	SLC11A1, CYBB, G630090E17RIK, TRPM2	312	543	17854	0.421542	1	1	100
GOTERM_BP_FAT	GO:0006812~cation transport	4	0.968523	0.997657	PTPRC, SLC11A1, G630090E17RIK, TRPM2	264	515	13588	0.399765	1	1	100
GOTERM_BP_FAT	GO:0006811~ion transport	6	1.45278	0.99838	PTPRC, SLC11A1, CYBB, CLCA2, G630090E17RIK, TRPM2	264	712	13588	0.433733	1	1	100
Annotation Cluster 90	Enrichment Score: 0.01593385284997334
Category	Term	Count	%	PValue	Genes	List Total	Pop Hits	Pop Total	Fold Enrichment	Bonferroni	Benjamini	FDR
GOTERM_BP_FAT	GO:0051056~regulation of small GTPase mediated signal transduction	3	0.726392	0.937678	FGD2, GM4871, RASA4	264	228	13588	0.677233	1	0.999996	100
GOTERM_MF_FAT	GO:0030695~GTPase regulator activity	4	0.968523	0.976336	FGD2, GM4871, RASA4, ARHGDIB	265	361	13288	0.555605	1	1	100
GOTERM_MF_FAT	GO:0060589~nucleoside-triphosphatase regulator activity	4	0.968523	0.978465	FGD2, GM4871, RASA4, ARHGDIB	265	367	13288	0.546522	1	1	100
Annotation Cluster 91	Enrichment Score: 0.014761289276791188
Category	Term	Count	%	PValue	Genes	List Total	Pop Hits	Pop Total	Fold Enrichment	Bonferroni	Benjamini	FDR
GOTERM_BP_FAT	GO:0010605~negative regulation of macromolecule metabolic process	8	1.93705	0.863697	CIITA, PTPRC, MOV10, TNF, PML, FABP4, SERPING1, IGFBP3	264	506	13588	0.81375	1	0.999907	100
GOTERM_BP_FAT	GO:0010629~negative regulation of gene expression	5	1.21065	0.959335	CIITA, MOV10, TNF, PML, FABP4	264	410	13588	0.627679	1	0.999999	100
GOTERM_BP_FAT	GO:0016481~negative regulation of transcription	4	0.968523	0.976834	CIITA, TNF, PML, FABP4	264	372	13588	0.553438	1	1	100
GOTERM_BP_FAT	GO:0045934~negative regulation of nucleobase, nucleoside, nucleotide and nucleic acid metabolic process	4	0.968523	0.984247	CIITA, TNF, PML, FABP4	264	397	13588	0.518586	1	1	100
GOTERM_BP_FAT	GO:0051172~negative regulation of nitrogen compound metabolic process	4	0.968523	0.9852	CIITA, TNF, PML, FABP4	264	401	13588	0.513413	1	1	100
GOTERM_BP_FAT	GO:0010558~negative regulation of macromolecule biosynthetic process	4	0.968523	0.988668	CIITA, TNF, PML, FABP4	264	418	13588	0.492533	1	1	100
GOTERM_BP_FAT	GO:0031327~negative regulation of cellular biosynthetic process	4	0.968523	0.990632	CIITA, TNF, PML, FABP4	264	430	13588	0.478788	1	1	100
GOTERM_BP_FAT	GO:0009890~negative regulation of biosynthetic process	4	0.968523	0.991211	CIITA, TNF, PML, FABP4	264	434	13588	0.474375	1	1	100
Annotation Cluster 92	Enrichment Score: 0.010430074285562665
Category	Term	Count	%	PValue	Genes	List Total	Pop Hits	Pop Total	Fold Enrichment	Bonferroni	Benjamini	FDR
GOTERM_CC_FAT	GO:0016023~cytoplasmic membrane-bounded vesicle	5	1.21065	0.960753	SLC11A1, IRGM1, TNF, CD93, IL1B	242	414	12504	0.624027	1	0.999954	100
GOTERM_CC_FAT	GO:0031988~membrane-bounded vesicle	5	1.21065	0.963835	SLC11A1, IRGM1, TNF, CD93, IL1B	242	420	12504	0.615112	1	0.999956	100
GOTERM_CC_FAT	GO:0031410~cytoplasmic vesicle	5	1.21065	0.989674	SLC11A1, IRGM1, TNF, CD93, IL1B	242	508	12504	0.508557	1	0.999998	100
GOTERM_CC_FAT	GO:0031982~vesicle	5	1.21065	0.991227	SLC11A1, IRGM1, TNF, CD93, IL1B	242	519	12504	0.497779	1	0.999998	100
Annotation Cluster 93	Enrichment Score: 0.009473317568845084
Category	Term	Count	%	PValue	Genes	List Total	Pop Hits	Pop Total	Fold Enrichment	Bonferroni	Benjamini	FDR
SP_PIR_KEYWORDS	zinc	28	6.77966	0.883673	FGD2, IFIH1, ZC3HAV1, ZNFX1, GM4907, PML, MMP3, NAIP2, NAIP5, ERAP1, HIST3H2A, XAF1, ADAM8, RASA4, 2010111I01RIK, CAR3, DTX3L, TRIM21, MMP12, SP140, LAP3, DDX58, GM6712, PARP12, TRAFD1, RNF19B, GM13157, NEURL3	312	1886	17854	0.849566	1	0.999238	100
SP_PIR_KEYWORDS	metal-binding	37	8.95884	0.96728	XDH, FGD2, CYP2D9, IFIH1, ZC3HAV1, ZNFX1, CYP2C69, GM4907, PML, RSAD2, MMP3, NAIP2, NAIP5, TGM2, ERAP1, HIST3H2A, XAF1, PDE8A, ADAM8, 2010111I01RIK, RASA4, CAR3, DTX3L, TRIM21, MMP12, SP140, DDX58, LAP3, GM6712, CYBB, PARP12, CYP2D26, TRAFD1, RNF19B, CYP2C38, GM13157, NEURL3	312	2682	17854	0.789449	1	0.999972	100
SP_PIR_KEYWORDS	zinc-finger	13	3.1477	0.989613	FGD2, ZC3HAV1, ZNFX1, DTX3L, PML, TRIM21, PARP12, HIST3H2A, XAF1, RNF19B, TRAFD1, NEURL3, RASA4	312	1204	17854	0.617871	1	0.999998	100
GOTERM_MF_FAT	GO:0046914~transition metal ion binding	37	8.95884	0.996024	XDH, FGD2, CYP2D9, IFIH1, ZC3HAV1, ZNFX1, CYP2C69, GM4907, PML, RSAD2, MMP3, SLC11A1, NAIP2, NAIP5, ERAP1, HIST3H2A, XAF1, PDE8A, ADAM8, 2010111I01RIK, RASA4, CAR3, DTX3L, TRIM21, MMP12, SP140, DDX58, LAP3, GM6712, CYBB, PARP12, CYP2D26, TRAFD1, RNF19B, GM13157, CYP2C38, NEURL3	265	2608	13288	0.71139	1	1	100
GOTERM_MF_FAT	GO:0008270~zinc ion binding	28	6.77966	0.996939	FGD2, IFIH1, ZC3HAV1, ZNFX1, GM4907, PML, MMP3, NAIP2, NAIP5, ERAP1, HIST3H2A, XAF1, ADAM8, RASA4, 2010111I01RIK, CAR3, DTX3L, TRIM21, MMP12, SP140, LAP3, DDX58, GM6712, PARP12, TRAFD1, RNF19B, GM13157, NEURL3	265	2105	13288	0.666991	1	1	100
GOTERM_MF_FAT	GO:0046872~metal ion binding	50	12.1065	0.999968	CYP2D9, ZC3HAV1, ZNFX1, CYP2C69, GM4907, MMP3, CALB1, DNASE1L3, G630090E17RIK, CD93, HPSE, ERAP1, HIST3H2A, PDE8A, ADAM8, 2010111I01RIK, DTX3L, SP140, TRPM2, MMP12, LAP3, PARP12, CYP2D26, GM13157, NEURL3, FGD2, XDH, ITGAL, IFIH1, PML, RSAD2, SLC11A1, NAIP2, CD69, NAIP5, TGM2, XAF1, ENTPD1, RASA4, CAR3, STAT1, TRIM21, STAT2, DDX58, GM6712, CYBB, EMR1, TRAFD1, RNF19B, CYP2C38	265	3850	13288	0.651213	1	1	100
GOTERM_MF_FAT	GO:0043167~ion binding	51	12.3487	0.999976	CYP2D9, ZC3HAV1, ZNFX1, CYP2C69, GM4907, MMP3, DNASE1L3, CALB1, G630090E17RIK, CD93, HPSE, ERAP1, HIST3H2A, PDE8A, ADAM8, 2010111I01RIK, DTX3L, SP140, TRPM2, MMP12, LAP3, PARP12, CYP2D26, CTSC, GM13157, NEURL3, FGD2, XDH, ITGAL, IFIH1, PML, RSAD2, SLC11A1, NAIP2, CD69, NAIP5, TGM2, XAF1, ENTPD1, RASA4, CAR3, STAT1, TRIM21, STAT2, DDX58, GM6712, CYBB, EMR1, TRAFD1, RNF19B, CYP2C38	265	3934	13288	0.650054	1	1	100
GOTERM_MF_FAT	GO:0043169~cation binding	50	12.1065	0.999978	CYP2D9, ZC3HAV1, ZNFX1, CYP2C69, GM4907, MMP3, CALB1, DNASE1L3, G630090E17RIK, CD93, HPSE, ERAP1, HIST3H2A, PDE8A, ADAM8, 2010111I01RIK, DTX3L, SP140, TRPM2, MMP12, LAP3, PARP12, CYP2D26, GM13157, NEURL3, FGD2, XDH, ITGAL, IFIH1, PML, RSAD2, SLC11A1, NAIP2, CD69, NAIP5, TGM2, XAF1, ENTPD1, RASA4, CAR3, STAT1, TRIM21, STAT2, DDX58, GM6712, CYBB, EMR1, TRAFD1, RNF19B, CYP2C38	265	3885	13288	0.645346	1	1	100
Annotation Cluster 94	Enrichment Score: 0.008708834329308593
Category	Term	Count	%	PValue	Genes	List Total	Pop Hits	Pop Total	Fold Enrichment	Bonferroni	Benjamini	FDR
GOTERM_MF_FAT	GO:0003712~transcription cofactor activity	3	0.726392	0.876252	MNDA, PML, IFI204	265	180	13288	0.835723	1	0.999873	100
GOTERM_MF_FAT	GO:0008134~transcription factor binding	3	0.726392	0.979797	MNDA, PML, IFI204	265	288	13288	0.522327	1	1	100
GOTERM_CC_FAT	GO:0005730~nucleolus	3	0.726392	0.983898	MNDA, PML, IFI204	242	310	12504	0.500027	1	0.999994	100
GOTERM_CC_FAT	GO:0005654~nucleoplasm	6	1.45278	0.991314	GM5643, SP100, LBX1, PML, HOXA10, IFI204	242	599	12504	0.517557	1	0.999998	100
GOTERM_CC_FAT	GO:0044451~nucleoplasm part	4	0.968523	0.997518	SP100, LBX1, PML, HOXA10	242	513	12504	0.40288	1	1	100
GOTERM_CC_FAT	GO:0031981~nuclear lumen	7	1.69492	0.999561	GM5643, SP100, LBX1, MNDA, PML, HOXA10, IFI204	242	883	12504	0.40961	1	1	100
GOTERM_CC_FAT	GO:0070013~intracellular organelle lumen	8	1.93705	0.999967	GM5643, SP100, LBX1, TAP2, MNDA, PML, HOXA10, IFI204	242	1133	12504	0.364833	1	1	100
GOTERM_CC_FAT	GO:0043233~organelle lumen	8	1.93705	0.999968	GM5643, SP100, LBX1, TAP2, MNDA, PML, HOXA10, IFI204	242	1136	12504	0.363869	1	1	100
GOTERM_CC_FAT	GO:0031974~membrane-enclosed lumen	8	1.93705	0.999983	GM5643, SP100, LBX1, TAP2, MNDA, PML, HOXA10, IFI204	242	1174	12504	0.352091	1	1	100
Annotation Cluster 95	Enrichment Score: 0.002116382846698648
Category	Term	Count	%	PValue	Genes	List Total	Pop Hits	Pop Total	Fold Enrichment	Bonferroni	Benjamini	FDR
GOTERM_MF_FAT	GO:0005216~ion channel activity	3	0.726392	0.993163	CYBB, CLCA2, TRPM2	265	349	13288	0.431032	1	1	100
GOTERM_MF_FAT	GO:0022838~substrate specific channel activity	3	0.726392	0.994395	CYBB, CLCA2, TRPM2	265	360	13288	0.417862	1	1	100
GOTERM_MF_FAT	GO:0015267~channel activity	3	0.726392	0.994881	CYBB, CLCA2, TRPM2	265	365	13288	0.412138	1	1	100
GOTERM_MF_FAT	GO:0022803~passive transmembrane transporter activity	3	0.726392	0.994881	CYBB, CLCA2, TRPM2	265	365	13288	0.412138	1	1	100
GOTERM_BP_FAT	GO:0006811~ion transport	6	1.45278	0.99838	PTPRC, SLC11A1, CYBB, CLCA2, G630090E17RIK, TRPM2	264	712	13588	0.433733	1	1	100

## Sheet: BZT_terms_full
Category	Term	Count	%	PValue	Genes	List Total	Pop Hits	Pop Total	Fold Enrichment	Bonferroni	Benjamini	FDR
SP_PIR_KEYWORDS	receptor	31	28.972	1.80447e-10	OLFR412, VMN1R143, OLFR707, OLFR884, OLFR331, VMN1R121, VMN1R60, OLFR1316, OLFR298, OLFR134, FPR2, OLFR748, OLFR1445, A430107P09RIK, KLRA9, OLFR536, VMN2R93, DPP4, KLRA2, OLFR1451, MRGPRD, OLFR1454, OLFR774, OLFR564, OLFR374, OLFR5, CHRM3, OLFR59, OLFR1471, OLFR1025-PS1, OLFR91	65	2465	17854	3.45435	1.93078e-08	1.93078e-08	2.02833e-07
INTERPRO	IPR017452:GPCR, rhodopsin-like superfamily	26	24.2991	5.08311e-09	VMN1R143, OLFR412, OLFR707, OLFR884, OLFR331, VMN1R121, VMN1R60, OLFR1316, OLFR298, FPR2, OLFR134, OLFR748, OLFR1445, OLFR536, MRGPRD, OLFR1451, OLFR1454, OLFR774, OLFR564, OLFR5, CHRM3, OLFR374, OLFR59, OLFR1471, OLFR1025-PS1, OLFR91	78	1575	17763	3.75937	5.94724e-07	5.94724e-07	5.80831e-06
INTERPRO	IPR000276:7TM GPCR, rhodopsin-like	25	23.3645	5.61865e-09	OLFR412, OLFR707, OLFR884, OLFR331, VMN1R121, VMN1R60, OLFR1316, OLFR298, FPR2, OLFR134, OLFR748, OLFR1445, OLFR536, MRGPRD, OLFR1451, OLFR1454, OLFR774, OLFR564, OLFR5, CHRM3, OLFR374, OLFR59, OLFR1471, OLFR1025-PS1, OLFR91	78	1458	17763	3.90485	6.57381e-07	3.28691e-07	6.42025e-06
SP_PIR_KEYWORDS	g-protein coupled receptor	21	19.6262	5.30068e-08	OLFR412, VMN1R143, VMN1R121, OLFR1451, MRGPRD, OLFR1316, OLFR134, OLFR1454, FPR2, OLFR748, OLFR774, OLFR1445, OLFR564, OLFR374, OLFR5, CHRM3, OLFR59, OLFR1471, OLFR1025-PS1, VMN2R93, OLFR91	65	1411	17854	4.08803	5.67171e-06	2.83586e-06	5.95828e-05
SP_PIR_KEYWORDS	transducer	21	19.6262	1.00777e-07	OLFR412, VMN1R143, VMN1R121, OLFR1451, MRGPRD, OLFR1316, OLFR134, OLFR1454, FPR2, OLFR748, OLFR774, OLFR1445, OLFR564, OLFR374, OLFR5, CHRM3, OLFR59, OLFR1471, OLFR1025-PS1, VMN2R93, OLFR91	65	1467	17854	3.93198	1.07831e-05	3.59439e-06	0.00011328
GOTERM_MF_FAT	GO:0004984~olfactory receptor activity	20	18.6916	1.18389e-07	OLFR412, OLFR707, OLFR884, OLFR331, OLFR1451, OLFR1316, OLFR298, OLFR134, OLFR1454, OLFR748, OLFR774, OLFR1445, OLFR564, OLFR5, OLFR374, OLFR59, OLFR1471, OLFR1025-PS1, OLFR536, OLFR91	58	1135	13288	4.03707	1.12469e-05	1.12469e-05	0.000130134
GOTERM_BP_FAT	GO:0007186~G-protein coupled receptor protein signaling pathway	27	25.2336	1.10777e-07	VMN1R143, OLFR412, OLFR707, OLFR884, OLFR331, VMN1R121, VMN1R60, OLFR1316, OLFR298, OLFR134, FPR2, OLFR748, OLFR1445, OLFR536, VMN2R93, MRGPRD, OLFR1451, OLFR1454, OLFR774, OLFR564, OLFR5, CHRM3, OLFR374, OLFR59, OLFR1471, OLFR1025-PS1, OLFR91	65	1877	13588	3.00706	2.31521e-05	2.31521e-05	0.000139848
INTERPRO	IPR000725:Olfactory receptor	20	18.6916	2.48916e-07	OLFR412, OLFR707, OLFR884, OLFR331, OLFR1451, OLFR1316, OLFR298, OLFR134, OLFR1454, OLFR748, OLFR774, OLFR1445, OLFR564, OLFR5, OLFR374, OLFR59, OLFR1471, OLFR1025-PS1, OLFR536, OLFR91	78	1134	17763	4.01642	2.91228e-05	9.70769e-06	0.000284429
GOTERM_BP_FAT	GO:0007608~sensory perception of smell	19	17.757	2.41052e-06	OLFR412, OLFR707, OLFR884, OLFR331, OLFR1451, OLFR1316, OLFR298, OLFR134, OLFR1454, OLFR748, OLFR774, OLFR1445, OLFR564, OLFR5, OLFR374, OLFR59, OLFR1471, OLFR536, OLFR91	65	1117	13588	3.55584	0.000503673	0.000251868	0.00304307
GOTERM_BP_FAT	GO:0007606~sensory perception of chemical stimulus	19	17.757	6.04923e-06	OLFR412, OLFR707, OLFR884, OLFR331, OLFR1451, OLFR1316, OLFR298, OLFR134, OLFR1454, OLFR748, OLFR774, OLFR1445, OLFR564, OLFR5, OLFR374, OLFR59, OLFR1471, OLFR536, OLFR91	65	1192	13588	3.33211	0.00126349	0.000421342	0.00763644
PIR_SUPERFAMILY	PIRSF003152:G protein-coupled olfactory receptor, class II	18	16.8224	1.38136e-05	OLFR412, OLFR707, OLFR884, OLFR331, OLFR1451, OLFR1316, OLFR298, OLFR134, OLFR1454, OLFR748, OLFR774, OLFR1445, OLFR5, OLFR374, OLFR59, OLFR1025-PS1, OLFR536, OLFR91	51	901	8136	3.18705	0.000483364	0.000483364	0.0122349
GOTERM_BP_FAT	GO:0007166~cell surface receptor linked signal transduction	27	25.2336	2.70421e-05	VMN1R143, OLFR412, OLFR707, OLFR884, OLFR331, VMN1R121, VMN1R60, OLFR1316, OLFR298, OLFR134, FPR2, OLFR748, OLFR1445, OLFR536, VMN2R93, MRGPRD, OLFR1451, OLFR1454, OLFR774, OLFR564, OLFR5, CHRM3, OLFR374, OLFR59, OLFR1471, OLFR1025-PS1, OLFR91	65	2495	13588	2.26222	0.00563593	0.00141197	0.0341333
PIR_SUPERFAMILY	PIRSF800006:rhodopsin-like G protein-coupled receptors	20	18.6916	4.41667e-05	OLFR412, OLFR707, OLFR884, OLFR331, OLFR1451, MRGPRD, OLFR1316, OLFR298, OLFR134, OLFR1454, OLFR748, OLFR774, OLFR1445, OLFR374, OLFR5, CHRM3, OLFR59, OLFR1025-PS1, OLFR536, OLFR91	51	1200	8136	2.65882	0.00154467	0.000772635	0.0391144
GOTERM_BP_FAT	GO:0007600~sensory perception	19	17.757	5.51847e-05	OLFR412, OLFR707, OLFR884, OLFR331, OLFR1451, OLFR1316, OLFR298, OLFR134, OLFR1454, OLFR748, OLFR774, OLFR1445, OLFR564, OLFR5, OLFR374, OLFR59, OLFR1471, OLFR536, OLFR91	65	1402	13588	2.83301	0.0114677	0.00230413	0.0696443
KEGG_PATHWAY	mmu04740:Olfactory transduction	14	13.0841	9.0545e-05	OLFR707, OLFR1451, OLFR1316, OLFR134, OLFR1454, OLFR774, OLFR1445, OLFR564, OLFR5, OLFR374, OLFR59, OLFR1471, OLFR536, OLFR91	27	960	5738	3.09923	0.00189972	0.00189972	0.0698918
UP_SEQ_FEATURE	disulfide bond	16	14.9533	9.01808e-05	MUP4, KLK1B26, LUM, DCN, FPR2, MCPT9, LCN2, MSMP, OLFR5, KLRA9, CHRM3, HAMP, H2-AA, H2-T23, DPP4, KLRA2	37	2379	16021	2.91215	0.00978199	0.00978199	0.10167
GOTERM_BP_FAT	GO:0050890~cognition	19	17.757	0.000111928	OLFR412, OLFR707, OLFR884, OLFR331, OLFR1451, OLFR1316, OLFR298, OLFR134, OLFR1454, OLFR748, OLFR774, OLFR1445, OLFR564, OLFR5, OLFR374, OLFR59, OLFR1471, OLFR536, OLFR91	65	1480	13588	2.6837	0.0231228	0.00389146	0.141209
PIR_SUPERFAMILY	PIRSF002514:lipocalin	4	3.73832	0.000167019	LCN2, MUP4, OBP1A, OBP1B	51	18	8136	35.451	0.00582911	0.00194683	0.147842
GOTERM_BP_FAT	GO:0050877~neurological system process	20	18.6916	0.000181249	OLFR412, OLFR707, OLFR884, OLFR331, OLFR1451, OLFR1316, OLFR298, OLFR134, OLFR1454, OLFR748, OLFR774, OLFR1445, OLFR564, OLFR5, CHRM3, OLFR374, OLFR59, OLFR1471, OLFR536, OLFR91	65	1681	13588	2.48716	0.0371757	0.00539744	0.228572
INTERPRO	IPR006117:2-5-oligoadenylate synthetase, conserved site	3	2.80374	0.000510639	OASL2, OAS2, OAS1G	78	8	17763	85.399	0.0580094	0.014829	0.58194
INTERPRO	IPR000566:Lipocalin-related protein and Bos/Can/Equ allergen	4	3.73832	0.00125021	LCN2, MUP4, OBP1A, OBP1B	78	49	17763	18.5903	0.136158	0.0288488	1.4193
SP_PIR_KEYWORDS	Pregnancy	3	2.80374	0.00128883	PSG27, PSG19, PSG25	65	15	17854	54.9354	0.128896	0.0339101	1.4392
INTERPRO	IPR018952:2'-5'-oligoadenylate synthetase 1, domain 2/C-terminal	3	2.80374	0.00140263	OASL2, OAS2, OAS1G	78	13	17763	52.5533	0.151447	0.0269994	1.59108
KEGG_PATHWAY	mmu05332:Graft-versus-host disease	4	3.73832	0.00216065	KLRA9, GM10499, H2-AA, H2-T23	27	58	5738	14.6564	0.0444065	0.0224554	1.65625
INTERPRO	IPR012674:Calycin	4	3.73832	0.00148574	LCN2, MUP4, OBP1A, OBP1B	78	52	17763	17.5178	0.159671	0.0245454	1.68462
INTERPRO	IPR006116:2-5-oligoadenylate synthetase, ubiquitin-like region	3	2.80374	0.00163181	OASL2, OAS2, OAS1G	78	14	17763	48.7995	0.173932	0.0236018	1.84884
GOTERM_CC_FAT	GO:0016021~integral to membrane	35	32.7103	0.00321927	OLFR412, STEAP4, VMN1R143, OLFR707, OLFR884, OLFR331, VMN1R121, VMN1R60, OLFR1316, OLFR298, OLFR134, FPR2, OLFR748, G630090E17RIK, OLFR1445, KLRA9, VMN2R93, OLFR536, DPP4, KLRA2, OLFR1451, MRGPRD, OLFR1454, OLFR774, OLFR564, OLFR374, OLFR5, CHRM3, OLFR59, GM10499, H2-AA, OLFR1025-PS1, OLFR1471, H2-T23, OLFR91	53	5709	12504	1.44638	0.170572	0.170572	3.15721
GOTERM_CC_FAT	GO:0031224~intrinsic to membrane	35	32.7103	0.00645166	OLFR412, STEAP4, VMN1R143, OLFR707, OLFR884, OLFR331, VMN1R121, VMN1R60, OLFR1316, OLFR298, OLFR134, FPR2, OLFR748, G630090E17RIK, OLFR1445, KLRA9, VMN2R93, OLFR536, DPP4, KLRA2, OLFR1451, MRGPRD, OLFR1454, OLFR774, OLFR564, OLFR374, OLFR5, CHRM3, OLFR59, GM10499, H2-AA, OLFR1025-PS1, OLFR1471, H2-T23, OLFR91	53	5914	12504	1.39624	0.312992	0.17114	6.23681
SP_PIR_KEYWORDS	transmembrane	29	27.1028	0.00984269	OLFR412, STEAP4, VMN1R143, VMN1R121, OLFR1316, OLFR134, FPR2, OLFR748, G630090E17RIK, OLFR1445, KLRA9, VMN2R93, DPP4, KLRA2, OLFR1451, MRGPRD, OLFR1454, OLFR774, OLFR564, OLFR5, CHRM3, OLFR374, OLFR59, GM10499, OLFR1471, H2-AA, OLFR1025-PS1, H2-T23, OLFR91	65	5237	17854	1.52103	0.652984	0.190774	10.5228
GOTERM_BP_FAT	GO:0048002~antigen processing and presentation of peptide antigen	3	2.80374	0.0117577	GM10499, H2-AA, H2-T23	65	35	13588	17.9182	0.915577	0.265811	13.8699
INTERPRO	IPR007110:Immunoglobulin-like	8	7.47664	0.0156698	PSG27, A430107P09RIK, GM10499, PSG19, H2-AA, H2-T23, LOC637260, PSG25	78	604	17763	3.0163	0.84243	0.185614	16.5124
GOTERM_CC_FAT	GO:0042611~MHC protein complex	3	2.80374	0.0197004	GM10499, H2-AA, H2-T23	53	52	12504	13.611	0.684637	0.319329	17.96
KEGG_PATHWAY	mmu05330:Allograft rejection	3	2.80374	0.0279402	GM10499, H2-AA, H2-T23	27	58	5738	10.9923	0.448491	0.17993	19.6523
SMART	SM00407:IGc1	3	2.80374	0.0282794	GM10499, H2-AA, H2-T23	30	83	9131	11.0012	0.51187	0.51187	20.7643
INTERPRO	IPR013783:Immunoglobulin-like fold	8	7.47664	0.021463	PSG27, A430107P09RIK, GM10499, PSG19, H2-AA, H2-T23, LOC637260, PSG25	78	644	17763	2.82895	0.921016	0.224193	21.9579
KEGG_PATHWAY	mmu04940:Type I diabetes mellitus	3	2.80374	0.0325592	GM10499, H2-AA, H2-T23	27	63	5738	10.1199	0.500986	0.159519	22.5537
UP_SEQ_FEATURE	signal peptide	13	12.1495	0.0242659	MSMP, LCN2, MUP4, A430107P09RIK, HAMP, KLK1B26, LUM, GM10499, SAA3, H2-AA, H2-T23, DCN, MCPT9	37	2963	16021	1.89976	0.931273	0.737841	24.2003
UP_SEQ_FEATURE	region of interest:Alpha-1	2	1.86916	0.0244493	H2-AA, H2-T23	37	11	16021	78.7273	0.932666	0.593171	24.3608
UP_SEQ_FEATURE	region of interest:Alpha-2	2	1.86916	0.0244493	H2-AA, H2-T23	37	11	16021	78.7273	0.932666	0.593171	24.3608
GOTERM_MF_FAT	GO:0001730~2'-5'-oligoadenylate synthetase activity	2	1.86916	0.0254678	OASL2, OAS2	58	6	13288	76.3678	0.913774	0.706358	24.691
SP_PIR_KEYWORDS	disulfide bond	16	14.9533	0.0259314	MUP4, KLK1B26, LUM, DCN, FPR2, MCPT9, LCN2, MSMP, OLFR5, KLRA9, CHRM3, HAMP, H2-AA, H2-T23, DPP4, KLRA2	65	2469	17854	1.78	0.939872	0.374088	25.5715
GOTERM_BP_FAT	GO:0006955~immune response	7	6.54206	0.023139	OASL2, GM10499, H2-AA, H2-T23, OAS2, GBP4, OAS1G	65	471	13588	3.10684	0.9925	0.419377	25.5875
INTERPRO	IPR002448:Odour-binding protein	2	1.86916	0.0257325	OBP1A, OBP1B	78	6	17763	75.9103	0.952646	0.24216	25.7614
KEGG_PATHWAY	mmu05320:Autoimmune thyroid disease	3	2.80374	0.0415699	GM10499, H2-AA, H2-T23	27	72	5738	8.85494	0.590013	0.163331	27.9521
UP_SEQ_FEATURE	glycosylation site:N-linked (GlcNAc...)	14	13.0841	0.031736	KLK1B26, MRGPRD, SERPINA3F, DCN, FPR2, G630090E17RIK, LCN2, OLFR5, KLRA9, CHRM3, H2-AA, H2-T23, DPP4, KLRA2	37	3444	16021	1.76016	0.970261	0.58473	30.4942
UP_SEQ_FEATURE	compositionally biased region:Cys-rich	3	2.80374	0.0363483	LUM, DCN, DPP4	37	134	16021	9.69403	0.982328	0.553873	34.1385
SP_PIR_KEYWORDS	mhc i	2	1.86916	0.0387424	GM10499, H2-T23	65	11	17854	49.9413	0.985417	0.45337	35.863
INTERPRO	IPR003655:Krueppel-associated box-related	2	1.86916	0.0383525	SSXB2, GM6592, SSXB9	78	9	17763	50.6068	0.989699	0.317024	36.0371
INTERPRO	IPR019041:SSXRD motif	2	1.86916	0.0383525	SSXB2, GM6592, SSXB9	78	9	17763	50.6068	0.989699	0.317024	36.0371
KEGG_PATHWAY	mmu03010:Ribosome	3	2.80374	0.0607875	GM8225, RPL35, RPS20	27	89	5738	7.16355	0.732058	0.197078	38.3831
KEGG_PATHWAY	mmu04612:Antigen processing and presentation	3	2.80374	0.0632192	GM10499, H2-AA, H2-T23	27	91	5738	7.00611	0.746255	0.17792	39.6042
GOTERM_BP_FAT	GO:0007565~female pregnancy	3	2.80374	0.0407761	PSG27, PSG19, PSG25	65	68	13588	9.22262	0.999834	0.581083	40.8774
KEGG_PATHWAY	mmu05416:Viral myocarditis	3	2.80374	0.066929	GM10499, H2-AA, H2-T23	27	94	5738	6.78251	0.766542	0.166269	41.4266
UP_SEQ_FEATURE	topological domain:Extracellular	10	9.34579	0.0471282	CHRM3, KLRA9, OLFR5, MRGPRD, H2-AA, H2-T23, FPR2, DPP4, G630090E17RIK, KLRA2	37	2174	16021	1.99172	0.994815	0.583968	41.987
INTERPRO	IPR003597:Immunoglobulin C1-set	3	2.80374	0.0503789	GM10499, H2-AA, H2-T23	78	83	17763	8.23123	0.997637	0.37201	44.6045
INTERPRO	IPR002934:Nucleotidyltransferase	2	1.86916	0.0508111	OAS2, OAS1G	78	12	17763	37.9551	0.99776	0.353256	44.8919
UP_SEQ_FEATURE	domain:Ig-like C1-type	2	1.86916	0.0547272	H2-AA, H2-T23	37	25	16021	34.64	0.997834	0.583716	46.9966
SMART	SM00409:IG	4	3.73832	0.075666	PSG27, A430107P09RIK, PSG19, PSG25	30	313	9131	3.88967	0.86013	0.626008	47.1844
PIR_SUPERFAMILY	PIRSF038350:natural killer receptor Ly49	2	1.86916	0.0713506	KLRA9, KLRA2	51	12	8136	26.5882	0.925043	0.476758	48.091
INTERPRO	IPR007743:Interferon-inducible GTPase	2	1.86916	0.0590283	GM4841, IIGP1	78	14	17763	32.533	0.99919	0.377847	50.1038
UP_SEQ_FEATURE	region of interest:Connecting peptide	2	1.86916	0.0610954	H2-AA, H2-T23	37	28	16021	30.9286	0.998963	0.576389	50.8876
INTERPRO	IPR003006:Immunoglobulin/major histocompatibility complex, conserved site	3	2.80374	0.0675323	GM10499, H2-AA, H2-T23	78	98	17763	6.97135	0.99972	0.400282	55.0204
GOTERM_BP_FAT	GO:0019882~antigen processing and presentation	3	2.80374	0.0632901	GM10499, H2-AA, H2-T23	65	87	13588	7.20849	0.999999	0.711267	56.1938
INTERPRO	IPR013600:Ly49-like N-terminal	2	1.86916	0.0712225	KLRA9, KLRA2	78	17	17763	26.7919	0.999824	0.398609	57.013
UP_SEQ_FEATURE	active site:Charge relay system	3	2.80374	0.0728091	KLK1B26, MCPT9, DPP4	37	198	16021	6.56061	0.999736	0.599703	57.3721
GOTERM_MF_FAT	GO:0005549~odorant binding	3	2.80374	0.0758128	MUP4, OBP1A, OBP1B	58	106	13288	6.48406	0.999441	0.917637	57.963
INTERPRO	IPR013106:Immunoglobulin V-set	5	4.6729	0.0733778	PSG27, A430107P09RIK, PSG19, LOC637260, PSG25	78	364	17763	3.12817	0.999866	0.390649	58.1392
GOTERM_MF_FAT	GO:0070566~adenylyltransferase activity	2	1.86916	0.0824405	OASL2, OAS2	58	20	13288	22.9103	0.999718	0.870413	61.1605
GOTERM_BP_FAT	GO:0002474~antigen processing and presentation of peptide antigen via MHC class I	2	1.86916	0.0771672	GM10499, H2-T23	65	17	13588	24.5937	1	0.753078	63.717

## Sheet: BZT_terms_clust_full
Annotation Cluster 1	Enrichment Score: 5.417434338673037
Category	Term	Count	%	PValue	Genes	List Total	Pop Hits	Pop Total	Fold Enrichment	Bonferroni	Benjamini	FDR
SP_PIR_KEYWORDS	receptor	31	28.972	1.80447e-10	OLFR412, VMN1R143, OLFR707, OLFR884, OLFR331, VMN1R121, VMN1R60, OLFR1316, OLFR298, OLFR134, FPR2, OLFR748, OLFR1445, A430107P09RIK, KLRA9, OLFR536, VMN2R93, DPP4, KLRA2, OLFR1451, MRGPRD, OLFR1454, OLFR774, OLFR564, OLFR374, OLFR5, CHRM3, OLFR59, OLFR1471, OLFR1025-PS1, OLFR91	65	2465	17854	3.45435	1.93078e-08	1.93078e-08	2.02833e-07
INTERPRO	IPR017452:GPCR, rhodopsin-like superfamily	26	24.2991	5.08311e-09	VMN1R143, OLFR412, OLFR707, OLFR884, OLFR331, VMN1R121, VMN1R60, OLFR1316, OLFR298, FPR2, OLFR134, OLFR748, OLFR1445, OLFR536, MRGPRD, OLFR1451, OLFR1454, OLFR774, OLFR564, OLFR5, CHRM3, OLFR374, OLFR59, OLFR1471, OLFR1025-PS1, OLFR91	78	1575	17763	3.75937	5.94724e-07	5.94724e-07	5.80831e-06
INTERPRO	IPR000276:7TM GPCR, rhodopsin-like	25	23.3645	5.61865e-09	OLFR412, OLFR707, OLFR884, OLFR331, VMN1R121, VMN1R60, OLFR1316, OLFR298, FPR2, OLFR134, OLFR748, OLFR1445, OLFR536, MRGPRD, OLFR1451, OLFR1454, OLFR774, OLFR564, OLFR5, CHRM3, OLFR374, OLFR59, OLFR1471, OLFR1025-PS1, OLFR91	78	1458	17763	3.90485	6.57381e-07	3.28691e-07	6.42025e-06
SP_PIR_KEYWORDS	g-protein coupled receptor	21	19.6262	5.30068e-08	OLFR412, VMN1R143, VMN1R121, OLFR1451, MRGPRD, OLFR1316, OLFR134, OLFR1454, FPR2, OLFR748, OLFR774, OLFR1445, OLFR564, OLFR374, OLFR5, CHRM3, OLFR59, OLFR1471, OLFR1025-PS1, VMN2R93, OLFR91	65	1411	17854	4.08803	5.67171e-06	2.83586e-06	5.95828e-05
SP_PIR_KEYWORDS	transducer	21	19.6262	1.00777e-07	OLFR412, VMN1R143, VMN1R121, OLFR1451, MRGPRD, OLFR1316, OLFR134, OLFR1454, FPR2, OLFR748, OLFR774, OLFR1445, OLFR564, OLFR374, OLFR5, CHRM3, OLFR59, OLFR1471, OLFR1025-PS1, VMN2R93, OLFR91	65	1467	17854	3.93198	1.07831e-05	3.59439e-06	0.00011328
GOTERM_BP_FAT	GO:0007186~G-protein coupled receptor protein signaling pathway	27	25.2336	1.10777e-07	VMN1R143, OLFR412, OLFR707, OLFR884, OLFR331, VMN1R121, VMN1R60, OLFR1316, OLFR298, OLFR134, FPR2, OLFR748, OLFR1445, OLFR536, VMN2R93, MRGPRD, OLFR1451, OLFR1454, OLFR774, OLFR564, OLFR5, CHRM3, OLFR374, OLFR59, OLFR1471, OLFR1025-PS1, OLFR91	65	1877	13588	3.00706	2.31521e-05	2.31521e-05	0.000139848
GOTERM_MF_FAT	GO:0004984~olfactory receptor activity	20	18.6916	1.18389e-07	OLFR412, OLFR707, OLFR884, OLFR331, OLFR1451, OLFR1316, OLFR298, OLFR134, OLFR1454, OLFR748, OLFR774, OLFR1445, OLFR564, OLFR5, OLFR374, OLFR59, OLFR1471, OLFR1025-PS1, OLFR536, OLFR91	58	1135	13288	4.03707	1.12469e-05	1.12469e-05	0.000130134
INTERPRO	IPR000725:Olfactory receptor	20	18.6916	2.48916e-07	OLFR412, OLFR707, OLFR884, OLFR331, OLFR1451, OLFR1316, OLFR298, OLFR134, OLFR1454, OLFR748, OLFR774, OLFR1445, OLFR564, OLFR5, OLFR374, OLFR59, OLFR1471, OLFR1025-PS1, OLFR536, OLFR91	78	1134	17763	4.01642	2.91228e-05	9.70769e-06	0.000284429
GOTERM_BP_FAT	GO:0007608~sensory perception of smell	19	17.757	2.41052e-06	OLFR412, OLFR707, OLFR884, OLFR331, OLFR1451, OLFR1316, OLFR298, OLFR134, OLFR1454, OLFR748, OLFR774, OLFR1445, OLFR564, OLFR5, OLFR374, OLFR59, OLFR1471, OLFR536, OLFR91	65	1117	13588	3.55584	0.000503673	0.000251868	0.00304307
GOTERM_BP_FAT	GO:0007606~sensory perception of chemical stimulus	19	17.757	6.04923e-06	OLFR412, OLFR707, OLFR884, OLFR331, OLFR1451, OLFR1316, OLFR298, OLFR134, OLFR1454, OLFR748, OLFR774, OLFR1445, OLFR564, OLFR5, OLFR374, OLFR59, OLFR1471, OLFR536, OLFR91	65	1192	13588	3.33211	0.00126349	0.000421342	0.00763644
PIR_SUPERFAMILY	PIRSF003152:G protein-coupled olfactory receptor, class II	18	16.8224	1.38136e-05	OLFR412, OLFR707, OLFR884, OLFR331, OLFR1451, OLFR1316, OLFR298, OLFR134, OLFR1454, OLFR748, OLFR774, OLFR1445, OLFR5, OLFR374, OLFR59, OLFR1025-PS1, OLFR536, OLFR91	51	901	8136	3.18705	0.000483364	0.000483364	0.0122349
GOTERM_BP_FAT	GO:0007166~cell surface receptor linked signal transduction	27	25.2336	2.70421e-05	VMN1R143, OLFR412, OLFR707, OLFR884, OLFR331, VMN1R121, VMN1R60, OLFR1316, OLFR298, OLFR134, FPR2, OLFR748, OLFR1445, OLFR536, VMN2R93, MRGPRD, OLFR1451, OLFR1454, OLFR774, OLFR564, OLFR5, CHRM3, OLFR374, OLFR59, OLFR1471, OLFR1025-PS1, OLFR91	65	2495	13588	2.26222	0.00563593	0.00141197	0.0341333
PIR_SUPERFAMILY	PIRSF800006:rhodopsin-like G protein-coupled receptors	20	18.6916	4.41667e-05	OLFR412, OLFR707, OLFR884, OLFR331, OLFR1451, MRGPRD, OLFR1316, OLFR298, OLFR134, OLFR1454, OLFR748, OLFR774, OLFR1445, OLFR374, OLFR5, CHRM3, OLFR59, OLFR1025-PS1, OLFR536, OLFR91	51	1200	8136	2.65882	0.00154467	0.000772635	0.0391144
GOTERM_BP_FAT	GO:0007600~sensory perception	19	17.757	5.51847e-05	OLFR412, OLFR707, OLFR884, OLFR331, OLFR1451, OLFR1316, OLFR298, OLFR134, OLFR1454, OLFR748, OLFR774, OLFR1445, OLFR564, OLFR5, OLFR374, OLFR59, OLFR1471, OLFR536, OLFR91	65	1402	13588	2.83301	0.0114677	0.00230413	0.0696443
KEGG_PATHWAY	mmu04740:Olfactory transduction	14	13.0841	9.0545e-05	OLFR707, OLFR1451, OLFR1316, OLFR134, OLFR1454, OLFR774, OLFR1445, OLFR564, OLFR5, OLFR374, OLFR59, OLFR1471, OLFR536, OLFR91	27	960	5738	3.09923	0.00189972	0.00189972	0.0698918
GOTERM_BP_FAT	GO:0050890~cognition	19	17.757	0.000111928	OLFR412, OLFR707, OLFR884, OLFR331, OLFR1451, OLFR1316, OLFR298, OLFR134, OLFR1454, OLFR748, OLFR774, OLFR1445, OLFR564, OLFR5, OLFR374, OLFR59, OLFR1471, OLFR536, OLFR91	65	1480	13588	2.6837	0.0231228	0.00389146	0.141209
GOTERM_BP_FAT	GO:0050877~neurological system process	20	18.6916	0.000181249	OLFR412, OLFR707, OLFR884, OLFR331, OLFR1451, OLFR1316, OLFR298, OLFR134, OLFR1454, OLFR748, OLFR774, OLFR1445, OLFR564, OLFR5, CHRM3, OLFR374, OLFR59, OLFR1471, OLFR536, OLFR91	65	1681	13588	2.48716	0.0371757	0.00539744	0.228572
GOTERM_CC_FAT	GO:0016021~integral to membrane	35	32.7103	0.00321927	OLFR412, STEAP4, VMN1R143, OLFR707, OLFR884, OLFR331, VMN1R121, VMN1R60, OLFR1316, OLFR298, OLFR134, FPR2, OLFR748, G630090E17RIK, OLFR1445, KLRA9, VMN2R93, OLFR536, DPP4, KLRA2, OLFR1451, MRGPRD, OLFR1454, OLFR774, OLFR564, OLFR374, OLFR5, CHRM3, OLFR59, GM10499, H2-AA, OLFR1025-PS1, OLFR1471, H2-T23, OLFR91	53	5709	12504	1.44638	0.170572	0.170572	3.15721
GOTERM_CC_FAT	GO:0031224~intrinsic to membrane	35	32.7103	0.00645166	OLFR412, STEAP4, VMN1R143, OLFR707, OLFR884, OLFR331, VMN1R121, VMN1R60, OLFR1316, OLFR298, OLFR134, FPR2, OLFR748, G630090E17RIK, OLFR1445, KLRA9, VMN2R93, OLFR536, DPP4, KLRA2, OLFR1451, MRGPRD, OLFR1454, OLFR774, OLFR564, OLFR374, OLFR5, CHRM3, OLFR59, GM10499, H2-AA, OLFR1025-PS1, OLFR1471, H2-T23, OLFR91	53	5914	12504	1.39624	0.312992	0.17114	6.23681
SP_PIR_KEYWORDS	transmembrane	29	27.1028	0.00984269	OLFR412, STEAP4, VMN1R143, VMN1R121, OLFR1316, OLFR134, FPR2, OLFR748, G630090E17RIK, OLFR1445, KLRA9, VMN2R93, DPP4, KLRA2, OLFR1451, MRGPRD, OLFR1454, OLFR774, OLFR564, OLFR5, CHRM3, OLFR374, OLFR59, GM10499, OLFR1471, H2-AA, OLFR1025-PS1, H2-T23, OLFR91	65	5237	17854	1.52103	0.652984	0.190774	10.5228
Annotation Cluster 2	Enrichment Score: 2.6571412631083433
Category	Term	Count	%	PValue	Genes	List Total	Pop Hits	Pop Total	Fold Enrichment	Bonferroni	Benjamini	FDR
PIR_SUPERFAMILY	PIRSF002514:lipocalin	4	3.73832	0.000167019	LCN2, MUP4, OBP1A, OBP1B	51	18	8136	35.451	0.00582911	0.00194683	0.147842
INTERPRO	IPR000566:Lipocalin-related protein and Bos/Can/Equ allergen	4	3.73832	0.00125021	LCN2, MUP4, OBP1A, OBP1B	78	49	17763	18.5903	0.136158	0.0288488	1.4193
INTERPRO	IPR012674:Calycin	4	3.73832	0.00148574	LCN2, MUP4, OBP1A, OBP1B	78	52	17763	17.5178	0.159671	0.0245454	1.68462
GOTERM_MF_FAT	GO:0005549~odorant binding	3	2.80374	0.0758128	MUP4, OBP1A, OBP1B	58	106	13288	6.48406	0.999441	0.976363	57.963
Annotation Cluster 3	Enrichment Score: 1.4784891230037391
Category	Term	Count	%	PValue	Genes	List Total	Pop Hits	Pop Total	Fold Enrichment	Bonferroni	Benjamini	FDR
UP_SEQ_FEATURE	disulfide bond	16	14.9533	9.01808e-05	MUP4, KLK1B26, LUM, DCN, FPR2, MCPT9, LCN2, MSMP, OLFR5, KLRA9, CHRM3, HAMP, H2-AA, H2-T23, DPP4, KLRA2	37	2379	16021	2.91215	0.00978199	0.00978199	0.10167
UP_SEQ_FEATURE	signal peptide	13	12.1495	0.0242659	MSMP, LCN2, MUP4, A430107P09RIK, HAMP, KLK1B26, LUM, GM10499, SAA3, H2-AA, H2-T23, DCN, MCPT9	37	2963	16021	1.89976	0.931273	0.737841	24.2003
SP_PIR_KEYWORDS	disulfide bond	16	14.9533	0.0259314	MUP4, KLK1B26, LUM, DCN, FPR2, MCPT9, LCN2, MSMP, OLFR5, KLRA9, CHRM3, HAMP, H2-AA, H2-T23, DPP4, KLRA2	65	2469	17854	1.78	0.939872	0.374088	25.5715
SP_PIR_KEYWORDS	Secreted	8	7.47664	0.245033	MSMP, LCN2, MUP4, HAMP, LUM, SAA3, DCN, DPP4	65	1420	17854	1.54748	1	0.935051	95.7554
GOTERM_CC_FAT	GO:0005576~extracellular region	10	9.34579	0.258744	MSMP, LCN2, MUP4, HAMP, LUM, SAA3, APOL9B, DCN, GLIPR1L1, DPP4	53	1680	12504	1.40431	1	0.986982	94.9153
SP_PIR_KEYWORDS	signal	13	12.1495	0.374139	MSMP, LCN2, MUP4, A430107P09RIK, HAMP, KLK1B26, LUM, GM10499, SAA3, H2-AA, H2-T23, DCN, MCPT9	65	2970	17854	1.20229	1	0.97217	99.4844
Annotation Cluster 4	Enrichment Score: 1.3982469054505213
Category	Term	Count	%	PValue	Genes	List Total	Pop Hits	Pop Total	Fold Enrichment	Bonferroni	Benjamini	FDR
KEGG_PATHWAY	mmu05332:Graft-versus-host disease	4	3.73832	0.00216065	KLRA9, GM10499, H2-AA, H2-T23	27	58	5738	14.6564	0.0444065	0.0224554	1.65625
GOTERM_BP_FAT	GO:0048002~antigen processing and presentation of peptide antigen	3	2.80374	0.0117577	GM10499, H2-AA, H2-T23	65	35	13588	17.9182	0.915577	0.265811	13.8699
INTERPRO	IPR007110:Immunoglobulin-like	8	7.47664	0.0156698	PSG27, A430107P09RIK, GM10499, PSG19, H2-AA, H2-T23, LOC637260, PSG25	78	604	17763	3.0163	0.84243	0.185614	16.5124
GOTERM_CC_FAT	GO:0042611~MHC protein complex	3	2.80374	0.0197004	GM10499, H2-AA, H2-T23	53	52	12504	13.611	0.684637	0.319329	17.96
INTERPRO	IPR013783:Immunoglobulin-like fold	8	7.47664	0.021463	PSG27, A430107P09RIK, GM10499, PSG19, H2-AA, H2-T23, LOC637260, PSG25	78	644	17763	2.82895	0.921016	0.224193	21.9579
GOTERM_BP_FAT	GO:0006955~immune response	7	6.54206	0.023139	OASL2, GM10499, H2-AA, H2-T23, OAS2, GBP4, OAS1G	65	471	13588	3.10684	0.9925	0.419377	25.5875
KEGG_PATHWAY	mmu05330:Allograft rejection	3	2.80374	0.0279402	GM10499, H2-AA, H2-T23	27	58	5738	10.9923	0.448491	0.17993	19.6523
SMART	SM00407:IGc1	3	2.80374	0.0282794	GM10499, H2-AA, H2-T23	30	83	9131	11.0012	0.51187	0.51187	20.7643
KEGG_PATHWAY	mmu04940:Type I diabetes mellitus	3	2.80374	0.0325592	GM10499, H2-AA, H2-T23	27	63	5738	10.1199	0.500986	0.159519	22.5537
KEGG_PATHWAY	mmu05320:Autoimmune thyroid disease	3	2.80374	0.0415699	GM10499, H2-AA, H2-T23	27	72	5738	8.85494	0.590013	0.163331	27.9521
INTERPRO	IPR003597:Immunoglobulin C1-set	3	2.80374	0.0503789	GM10499, H2-AA, H2-T23	78	83	17763	8.23123	0.997637	0.422945	44.6045
KEGG_PATHWAY	mmu04612:Antigen processing and presentation	3	2.80374	0.0632192	GM10499, H2-AA, H2-T23	27	91	5738	7.00611	0.746255	0.17792	39.6042
GOTERM_BP_FAT	GO:0019882~antigen processing and presentation	3	2.80374	0.0632901	GM10499, H2-AA, H2-T23	65	87	13588	7.20849	0.999999	0.711267	56.1938
KEGG_PATHWAY	mmu05416:Viral myocarditis	3	2.80374	0.066929	GM10499, H2-AA, H2-T23	27	94	5738	6.78251	0.766542	0.166269	41.4266
INTERPRO	IPR003006:Immunoglobulin/major histocompatibility complex, conserved site	3	2.80374	0.0675323	GM10499, H2-AA, H2-T23	78	98	17763	6.97135	0.99972	0.494257	55.0204
SP_PIR_KEYWORDS	immune response	3	2.80374	0.141057	GM10499, H2-AA, H2-T23	65	184	17854	4.47843	1	0.869151	81.8984
KEGG_PATHWAY	mmu04514:Cell adhesion molecules (CAMs)	3	2.80374	0.153312	GM10499, H2-AA, H2-T23	27	154	5738	4.13997	0.969647	0.321804	72.3352
GOTERM_CC_FAT	GO:0044459~plasma membrane part	6	5.60748	0.826786	STEAP4, CHRM3, GM10499, H2-AA, H2-T23, DPP4	53	1633	12504	0.866838	1	1	100
Annotation Cluster 5	Enrichment Score: 1.3201240533535892
Category	Term	Count	%	PValue	Genes	List Total	Pop Hits	Pop Total	Fold Enrichment	Bonferroni	Benjamini	FDR
SP_PIR_KEYWORDS	Pregnancy	3	2.80374	0.00128883	PSG27, PSG19, PSG25	65	15	17854	54.9354	0.128896	0.0339101	1.4392
INTERPRO	IPR007110:Immunoglobulin-like	8	7.47664	0.0156698	PSG27, A430107P09RIK, GM10499, PSG19, H2-AA, H2-T23, LOC637260, PSG25	78	604	17763	3.0163	0.84243	0.185614	16.5124
INTERPRO	IPR013783:Immunoglobulin-like fold	8	7.47664	0.021463	PSG27, A430107P09RIK, GM10499, PSG19, H2-AA, H2-T23, LOC637260, PSG25	78	644	17763	2.82895	0.921016	0.224193	21.9579
GOTERM_BP_FAT	GO:0007565~female pregnancy	3	2.80374	0.0407761	PSG27, PSG19, PSG25	65	68	13588	9.22262	0.999834	0.581083	40.8774
INTERPRO	IPR013106:Immunoglobulin V-set	5	4.6729	0.0733778	PSG27, A430107P09RIK, PSG19, LOC637260, PSG25	78	364	17763	3.12817	0.999866	0.496355	58.1392
SMART	SM00409:IG	4	3.73832	0.075666	PSG27, A430107P09RIK, PSG19, PSG25	30	313	9131	3.88967	0.86013	0.626008	47.1844
SMART	SM00408:IGc2	3	2.80374	0.118273	PSG27, PSG19, PSG25	30	187	9131	4.88289	0.957011	0.649691	63.9849
INTERPRO	IPR003599:Immunoglobulin subtype	4	3.73832	0.154453	PSG27, A430107P09RIK, PSG19, PSG25	78	313	17763	2.9103	1	0.729806	85.2963
INTERPRO	IPR013151:Immunoglobulin	3	2.80374	0.180437	PSG27, PSG19, PSG25	78	178	17763	3.83816	1	0.766617	89.7073
INTERPRO	IPR003598:Immunoglobulin subtype 2	3	2.80374	0.194505	PSG27, PSG19, PSG25	78	187	17763	3.65343	1	0.774321	91.5548
Annotation Cluster 6	Enrichment Score: 1.078390102057541
Category	Term	Count	%	PValue	Genes	List Total	Pop Hits	Pop Total	Fold Enrichment	Bonferroni	Benjamini	FDR
UP_SEQ_FEATURE	disulfide bond	16	14.9533	9.01808e-05	MUP4, KLK1B26, LUM, DCN, FPR2, MCPT9, LCN2, MSMP, OLFR5, KLRA9, CHRM3, HAMP, H2-AA, H2-T23, DPP4, KLRA2	37	2379	16021	2.91215	0.00978199	0.00978199	0.10167
SP_PIR_KEYWORDS	disulfide bond	16	14.9533	0.0259314	MUP4, KLK1B26, LUM, DCN, FPR2, MCPT9, LCN2, MSMP, OLFR5, KLRA9, CHRM3, HAMP, H2-AA, H2-T23, DPP4, KLRA2	65	2469	17854	1.78	0.939872	0.374088	25.5715
UP_SEQ_FEATURE	glycosylation site:N-linked (GlcNAc...)	14	13.0841	0.031736	KLK1B26, MRGPRD, SERPINA3F, DCN, FPR2, G630090E17RIK, LCN2, OLFR5, KLRA9, CHRM3, H2-AA, H2-T23, DPP4, KLRA2	37	3444	16021	1.76016	0.970261	0.690181	30.4942
UP_SEQ_FEATURE	topological domain:Extracellular	10	9.34579	0.0471282	CHRM3, KLRA9, OLFR5, MRGPRD, H2-AA, H2-T23, FPR2, DPP4, G630090E17RIK, KLRA2	37	2174	16021	1.99172	0.994815	0.650898	41.987
UP_SEQ_FEATURE	topological domain:Cytoplasmic	10	9.34579	0.15947	CHRM3, KLRA9, OLFR5, MRGPRD, H2-AA, H2-T23, FPR2, DPP4, G630090E17RIK, KLRA2	37	2780	16021	1.55755	1	0.933137	85.9065
SP_PIR_KEYWORDS	glycoprotein	16	14.9533	0.301278	KLK1B26, LUM, PSG19, MRGPRD, SERPINA3F, DCN, FPR2, G630090E17RIK, LCN2, OLFR5, KLRA9, CHRM3, H2-AA, H2-T23, DPP4, KLRA2	65	3600	17854	1.22079	1	0.9477	98.2222
SP_PIR_KEYWORDS	cell membrane	8	7.47664	0.417294	STEAP4, CHRM3, OLFR5, MRGPRD, VMN2R93, FPR2, DPP4, G630090E17RIK	65	1713	17854	1.28279	1	0.966603	99.7691
UP_SEQ_FEATURE	transmembrane region	11	10.2804	0.448599	STEAP4, CHRM3, KLRA9, OLFR5, MRGPRD, H2-AA, H2-T23, FPR2, DPP4, G630090E17RIK, KLRA2	37	4113	16021	1.15804	1	0.9997	99.8787
GOTERM_CC_FAT	GO:0005886~plasma membrane	13	12.1495	0.564995	STEAP4, CHRM3, KLRA9, OLFR5, GM10499, MRGPRD, H2-AA, H2-T23, VMN2R93, FPR2, DPP4, G630090E17RIK, KLRA2	53	2906	12504	1.05541	1	0.999936	99.9747
SP_PIR_KEYWORDS	membrane	16	14.9533	0.925412	STEAP4, VMN1R143, VMN1R121, MRGPRD, FPR2, G630090E17RIK, OLFR5, KLRA9, CHRM3, GM10499, IIGP1, H2-AA, H2-T23, VMN2R93, DPP4, KLRA2	65	5507	17854	0.798044	1	0.999994	100
Annotation Cluster 7	Enrichment Score: 0.9193279025219188
Category	Term	Count	%	PValue	Genes	List Total	Pop Hits	Pop Total	Fold Enrichment	Bonferroni	Benjamini	FDR
GOTERM_MF_FAT	GO:0016503~pheromone receptor activity	3	2.80374	0.114061	VMN1R143, VMN1R121, VMN1R60	58	135	13288	5.09119	0.99999	0.943656	73.5843
INTERPRO	IPR004072:Vomeronasal receptor, type 1	3	2.80374	0.116235	VMN1R143, VMN1R121, VMN1R60	78	135	17763	5.06068	0.999999	0.643934	75.6325
PIR_SUPERFAMILY	PIRSF005744:pheromone receptor VN3t	3	2.80374	0.131688	VMN1R143, VMN1R121, VMN1R60	51	103	8136	4.64649	0.992861	0.70932	71.3704
Annotation Cluster 8	Enrichment Score: 0.7660915403440848
Category	Term	Count	%	PValue	Genes	List Total	Pop Hits	Pop Total	Fold Enrichment	Bonferroni	Benjamini	FDR
INTERPRO	IPR006117:2-5-oligoadenylate synthetase, conserved site	3	2.80374	0.000510639	OASL2, OAS2, OAS1G	78	8	17763	85.399	0.0580094	0.014829	0.58194
INTERPRO	IPR018952:2'-5'-oligoadenylate synthetase 1, domain 2/C-terminal	3	2.80374	0.00140263	OASL2, OAS2, OAS1G	78	13	17763	52.5533	0.151447	0.0269994	1.59108
INTERPRO	IPR006116:2-5-oligoadenylate synthetase, ubiquitin-like region	3	2.80374	0.00163181	OASL2, OAS2, OAS1G	78	14	17763	48.7995	0.173932	0.0236018	1.84884
GOTERM_BP_FAT	GO:0006955~immune response	7	6.54206	0.023139	OASL2, GM10499, H2-AA, H2-T23, OAS2, GBP4, OAS1G	65	471	13588	3.10684	0.9925	0.419377	25.5875
GOTERM_MF_FAT	GO:0016779~nucleotidyltransferase activity	3	2.80374	0.103061	OASL2, OAS2, OAS1G	58	127	13288	5.41189	0.999967	0.968073	69.7471
GOTERM_MF_FAT	GO:0003723~RNA binding	5	4.6729	0.325661	OASL2, GM6793, RPS20, OAS2, OAS1G	58	672	13288	1.70464	1	0.990712	98.6847
GOTERM_MF_FAT	GO:0005525~GTP binding	3	2.80374	0.451035	GM4841, IIGP1, GBP4	58	354	13288	1.94155	1	0.996645	99.8629
GOTERM_MF_FAT	GO:0019001~guanyl nucleotide binding	3	2.80374	0.464017	GM4841, IIGP1, GBP4	58	363	13288	1.89342	1	0.99542	99.8946
GOTERM_MF_FAT	GO:0032561~guanyl ribonucleotide binding	3	2.80374	0.464017	GM4841, IIGP1, GBP4	58	363	13288	1.89342	1	0.99542	99.8946
GOTERM_MF_FAT	GO:0017076~purine nucleotide binding	8	7.47664	0.709045	STEAP4, OASL2, GM4841, H2-AA, IIGP1, OAS2, GBP4, OAS1G	58	1871	13288	0.979598	1	0.999345	99.9999
GOTERM_MF_FAT	GO:0000166~nucleotide binding	9	8.41121	0.740411	STEAP4, OASL2, GM4841, H2-AA, IIGP1, GM6793, OAS2, GBP4, OAS1G	58	2183	13288	0.94454	1	0.99919	100
GOTERM_MF_FAT	GO:0032555~purine ribonucleotide binding	7	6.54206	0.800548	OASL2, GM4841, H2-AA, IIGP1, OAS2, GBP4, OAS1G	58	1796	13288	0.892942	1	0.99932	100
GOTERM_MF_FAT	GO:0032553~ribonucleotide binding	7	6.54206	0.800548	OASL2, GM4841, H2-AA, IIGP1, OAS2, GBP4, OAS1G	58	1796	13288	0.892942	1	0.99932	100
GOTERM_MF_FAT	GO:0001883~purine nucleoside binding	6	5.60748	0.809294	STEAP4, OASL2, H2-AA, IIGP1, OAS2, OAS1G	58	1548	13288	0.887998	1	0.999219	100
GOTERM_MF_FAT	GO:0001882~nucleoside binding	6	5.60748	0.81388	STEAP4, OASL2, H2-AA, IIGP1, OAS2, OAS1G	58	1558	13288	0.882298	1	0.999036	100
GOTERM_MF_FAT	GO:0030554~adenyl nucleotide binding	5	4.6729	0.908224	STEAP4, OASL2, H2-AA, OAS2, OAS1G	58	1535	13288	0.746265	1	0.999922	100
GOTERM_MF_FAT	GO:0005524~ATP binding	4	3.73832	0.955197	OASL2, H2-AA, OAS2, OAS1G	58	1443	13288	0.635075	1	0.999993	100
GOTERM_MF_FAT	GO:0032559~adenyl ribonucleotide binding	4	3.73832	0.957782	OASL2, H2-AA, OAS2, OAS1G	58	1460	13288	0.627681	1	0.999985	100
Annotation Cluster 9	Enrichment Score: 0.45331383973954426
Category	Term	Count	%	PValue	Genes	List Total	Pop Hits	Pop Total	Fold Enrichment	Bonferroni	Benjamini	FDR
UP_SEQ_FEATURE	active site:Charge relay system	3	2.80374	0.0728091	KLK1B26, MCPT9, DPP4	37	198	16021	6.56061	0.999736	0.746736	57.3721
SP_PIR_KEYWORDS	Serine protease	3	2.80374	0.117052	KLK1B26, MCPT9, DPP4	65	164	17854	5.02458	0.999998	0.850866	75.324
GOTERM_MF_FAT	GO:0004252~serine-type endopeptidase activity	3	2.80374	0.194413	KLK1B26, MCPT9, DPP4	58	189	13288	3.63656	1	0.983551	90.7107
GOTERM_MF_FAT	GO:0008236~serine-type peptidase activity	3	2.80374	0.230594	KLK1B26, MCPT9, DPP4	58	212	13288	3.24203	1	0.984243	94.3945
GOTERM_MF_FAT	GO:0017171~serine hydrolase activity	3	2.80374	0.23218	KLK1B26, MCPT9, DPP4	58	213	13288	3.22681	1	0.972279	94.5202
GOTERM_MF_FAT	GO:0004175~endopeptidase activity	3	2.80374	0.543274	KLK1B26, MCPT9, DPP4	58	421	13288	1.63257	1	0.997979	99.9818
SP_PIR_KEYWORDS	Protease	3	2.80374	0.548373	KLK1B26, MCPT9, DPP4	65	509	17854	1.61892	1	0.988627	99.9868
GOTERM_MF_FAT	GO:0070011~peptidase activity, acting on L-amino acid peptides	3	2.80374	0.737819	KLK1B26, MCPT9, DPP4	58	603	13288	1.13982	1	0.999436	100
GOTERM_MF_FAT	GO:0008233~peptidase activity	3	2.80374	0.759097	KLK1B26, MCPT9, DPP4	58	629	13288	1.0927	1	0.999189	100
SP_PIR_KEYWORDS	hydrolase	5	4.6729	0.796851	KLK1B26, IIGP1, PDE8A, MCPT9, DPP4	65	1500	17854	0.91559	1	0.99957	100
GOTERM_BP_FAT	GO:0006508~proteolysis	4	3.73832	0.874706	KLK1B26, GM14347, MCPT9, DPP4	65	1034	13588	0.808689	1	1	100
Annotation Cluster 10	Enrichment Score: 0.30604876810996956
Category	Term	Count	%	PValue	Genes	List Total	Pop Hits	Pop Total	Fold Enrichment	Bonferroni	Benjamini	FDR
SMART	SM00389:HOX	3	2.80374	0.192472	NOTO, RHOX2F, RHOX3G	30	254	9131	3.59488	0.995225	0.737134	82.3499
SMART	SM00349:KRAB	3	2.80374	0.235836	GM6712, SSXB2, GM6592, SSXB9	30	291	9131	3.1378	0.998799	0.739425	88.7211
SP_PIR_KEYWORDS	Homeobox	3	2.80374	0.242983	NOTO, RHOX2F, RHOX3G	65	263	17854	3.1332	1	0.949134	95.624
INTERPRO	IPR001356:Homeobox	3	2.80374	0.301687	NOTO, RHOX2F, RHOX3G	78	254	17763	2.68973	1	0.903099	98.348
INTERPRO	IPR012287:Homeodomain-related	3	2.80374	0.309694	NOTO, RHOX2F, RHOX3G	78	259	17763	2.63781	1	0.897945	98.552
INTERPRO	IPR001909:Krueppel-associated box	3	2.80374	0.360417	GM6712, SSXB2, GM6592, SSXB9	78	291	17763	2.34774	1	0.926802	99.3946
GOTERM_BP_FAT	GO:0006355~regulation of transcription, DNA-dependent	8	7.47664	0.543418	GM6712, NOTO, SSXB2, PDE8A, RHOX2F, GM6592, RHOX3G, TWIST2, SSXB9	65	1465	13588	1.14155	1	0.999999	99.995
GOTERM_BP_FAT	GO:0051252~regulation of RNA metabolic process	8	7.47664	0.560663	GM6712, NOTO, SSXB2, PDE8A, RHOX2F, GM6592, RHOX3G, TWIST2, SSXB9	65	1488	13588	1.1239	1	0.999998	99.9969
GOTERM_MF_FAT	GO:0003700~transcription factor activity	4	3.73832	0.654806	NOTO, RHOX2F, RHOX3G, TWIST2	58	776	13288	1.18095	1	0.999266	99.9992
GOTERM_MF_FAT	GO:0043565~sequence-specific DNA binding	3	2.80374	0.695412	NOTO, RHOX2F, RHOX3G	58	556	13288	1.23617	1	0.999463	99.9998
SP_PIR_KEYWORDS	dna-binding	5	4.6729	0.751542	NOTO, HIST1H2AG, RHOX2F, RHOX3G, TWIST2	65	1404	17854	0.978194	1	0.999418	100
GOTERM_MF_FAT	GO:0030528~transcription regulator activity	5	4.6729	0.772492	NOTO, PDE8A, RHOX2F, RHOX3G, TWIST2	58	1206	13288	0.949848	1	0.999117	100
GOTERM_BP_FAT	GO:0045449~regulation of transcription	8	7.47664	0.917901	GM6712, NOTO, SSXB2, PDE8A, RHOX2F, GM6592, RHOX3G, TWIST2, SSXB9	65	2227	13588	0.750952	1	1	100
GOTERM_MF_FAT	GO:0003677~DNA binding	5	4.6729	0.957432	NOTO, HIST1H2AG, RHOX2F, RHOX3G, TWIST2	58	1781	13288	0.643188	1	0.99999	100
SP_PIR_KEYWORDS	nucleus	9	8.41121	0.976064	GM4535, NOTO, HIST1H2AG, GM14347, IIGP1, GM6793, RHOX2F, RHOX3G, TWIST2	65	3808	17854	0.649184	1	1	100
Annotation Cluster 11	Enrichment Score: 0.28566207334977345
Category	Term	Count	%	PValue	Genes	List Total	Pop Hits	Pop Total	Fold Enrichment	Bonferroni	Benjamini	FDR
SP_PIR_KEYWORDS	ribonucleoprotein	3	2.80374	0.246968	RPL35, GM6793, RPS20	65	266	17854	3.09786	1	0.920277	95.8761
GOTERM_CC_FAT	GO:0030529~ribonucleoprotein complex	3	2.80374	0.577683	RPL35, GM6793, RPS20	53	462	12504	1.53198	1	0.999759	99.9811
SP_PIR_KEYWORDS	acetylation	5	4.6729	0.974278	RMND5A, HIST1H2AG, RPL35, GM6793, RPS20	65	2325	17854	0.590703	1	1	100
Annotation Cluster 12	Enrichment Score: 0.02644607023683428
Category	Term	Count	%	PValue	Genes	List Total	Pop Hits	Pop Total	Fold Enrichment	Bonferroni	Benjamini	FDR
GOTERM_CC_FAT	GO:0031981~nuclear lumen	3	2.80374	0.890646	GM4535, GM14347, TWIST2	53	883	12504	0.801556	1	0.999999	100
GOTERM_CC_FAT	GO:0070013~intracellular organelle lumen	3	2.80374	0.956036	GM4535, GM14347, TWIST2	53	1133	12504	0.62469	1	1	100
GOTERM_CC_FAT	GO:0043233~organelle lumen	3	2.80374	0.956531	GM4535, GM14347, TWIST2	53	1136	12504	0.62304	1	1	100
GOTERM_CC_FAT	GO:0031974~membrane-enclosed lumen	3	2.80374	0.96236	GM4535, GM14347, TWIST2	53	1174	12504	0.602874	1	1	100
Annotation Cluster 13	Enrichment Score: 0.004286564079694094
Category	Term	Count	%	PValue	Genes	List Total	Pop Hits	Pop Total	Fold Enrichment	Bonferroni	Benjamini	FDR
SP_PIR_KEYWORDS	acetylation	5	4.6729	0.974278	RMND5A, HIST1H2AG, RPL35, GM6793, RPS20	65	2325	17854	0.590703	1	1	100
GOTERM_CC_FAT	GO:0043232~intracellular non-membrane-bounded organelle	3	2.80374	0.998226	HIST1H2AG, RPL35, RPS20	53	1919	12504	0.368824	1	1	100
GOTERM_CC_FAT	GO:0043228~non-membrane-bounded organelle	3	2.80374	0.998226	HIST1H2AG, RPL35, RPS20	53	1919	12504	0.368824	1	1	100
Annotation Cluster 14	Enrichment Score: 3.6608787837324444E-5
Category	Term	Count	%	PValue	Genes	List Total	Pop Hits	Pop Total	Fold Enrichment	Bonferroni	Benjamini	FDR
SP_PIR_KEYWORDS	metal-binding	3	2.80374	0.999638	GM6712, STEAP4, PDE8A	65	2682	17854	0.307245	1	1	100
GOTERM_MF_FAT	GO:0046914~transition metal ion binding	3	2.80374	0.999943	GM6712, STEAP4, PDE8A	58	2608	13288	0.263539	1	1	100
GOTERM_MF_FAT	GO:0046872~metal ion binding	4	3.73832	0.999999	GM6712, STEAP4, PDE8A, G630090E17RIK	58	3850	13288	0.23803	1	1	100
GOTERM_MF_FAT	GO:0043169~cation binding	4	3.73832	0.999999	GM6712, STEAP4, PDE8A, G630090E17RIK	58	3885	13288	0.235885	1	1	100
GOTERM_MF_FAT	GO:0043167~ion binding	4	3.73832	0.999999	GM6712, STEAP4, PDE8A, G630090E17RIK	58	3934	13288	0.232947	1	1	100
